# Supplementary material for: Measurement of the reaction enthalpy of CO2 in aqueous solutions with thermographic and gravimetric methods
Source: Sci Rep. 2024 May 6;14:10373. doi: 10.1038/s41598-024-61242-9 (PMC11074252; doi:10.1038/s41598-024-61242-9)
Supplement: Supplementary file 1 — Supplementary Information. [file 41598_2024_61242_MOESM1_ESM.xlsx]

## Sheet: Gravimetric experiments
1 %wt MEA									2.5 %wt MEA									7.5 %wt MEA
Time [min]	Mass 1 [g]	∆ Mass 1 [g]	Mass 2 [g]	∆ Mass 2 [g]	Mass 3 [g]	∆ Mass 3 [g]	∅ ∆ Mass [g]		Time [min]	Mass 1 [g]	∆ Mass 1 [g]	Mass 2 [g]	∆ Mass 2 [g]	Mass 3 [g]	∆ Mass 3 [g]	∅ ∆ Mass [g]		Time [min]	Mass 1 [g]	∆ Mass 1 [g]	Mass 2 [g]	∆ Mass 2 [g]	Mass 3 [g]	∆ Mass 3 [g]	∅ ∆ Mass [g]
0	269.6	0	272.28	0	272.02	0	0		0	266.85	0	287.51	0	269.79	0	0		0	272.24	0	271.77	0	272.38	0	0
1	269.68	0.08	272.38	0.1	272.13	0.11	0.0966667		1	266.9	0.05	287.62	0.11	269.93	0.14	0.1		1	272.33	0.09	271.92	0.15	272.64	0.26	0.166667
2	269.72	0.12	272.46	0.18	272.27	0.25	0.183333		2	267.08	0.23	287.73	0.22	270.11	0.32	0.256667		2	272.47	0.23	272.4	0.63	272.94	0.56	0.473333
3	269.78	0.18	272.57	0.29	272.35	0.33	0.266667		3	267.21	0.36	287.81	0.3	270.3	0.51	0.39		3	272.63	0.39	272.71	0.94	273.36	0.98	0.77
4	269.85	0.25	272.64	0.36	272.41	0.39	0.333333		4	267.33	0.48	287.88	0.37	270.58	0.79	0.546667		4	272.73	0.49	273.07	1.3	273.81	1.43	1.07333
5	269.9	0.3	272.7	0.42	272.46	0.44	0.386667		5	267.44	0.59	287.91	0.4	270.72	0.93	0.64		5	272.88	0.64	273.36	1.59	274.16	1.78	1.33667
6	269.98	0.38	272.77	0.49	272.49	0.47	0.446667		6	267.52	0.67	287.94	0.43	270.84	1.05	0.716667		6	273.04	0.8	273.65	1.88	274.45	2.07	1.58333
7	270.03	0.43	272.8	0.52	272.52	0.5	0.483333		7	267.6	0.75	287.96	0.45	270.94	1.15	0.783333		7	273.23	0.99	273.95	2.18	274.85	2.47	1.88
8	270.03	0.43	272.82	0.54	272.56	0.54	0.503333		8	267.65	0.8	287.97	0.46	271.03	1.24	0.833333		8	273.36	1.12	274.23	2.46	275.12	2.74	2.10667
9	270.05	0.45	272.84	0.56	272.62	0.6	0.536667		9	267.69	0.84	287.97	0.46	271.1	1.31	0.87		9	273.55	1.31	274.5	2.73	275.43	3.05	2.36333
10	270.06	0.46	272.84	0.56	272.64	0.62	0.546667		10	267.75	0.9	287.98	0.47	271.15	1.36	0.91		10	273.77	1.53	274.69	2.92	275.73	3.35	2.6
11	270.07	0.47	272.84	0.56	272.64	0.62	0.55		11	267.76	0.91	287.98	0.47	271.2	1.41	0.93		11	273.96	1.72	274.93	3.16	275.93	3.55	2.81
12	270.07	0.47	272.85	0.57	272.64	0.62	0.553333		12	267.76	0.91	287.98	0.47	271.24	1.45	0.943333		12	274.12	1.88	275.12	3.35	276.08	3.7	2.97667
13	270.07	0.47	272.85	0.57	272.64	0.62	0.553333		13	267.77	0.92	287.98	0.47	271.29	1.5	0.963333		13	274.3	2.06	275.35	3.58	276.26	3.88	3.17333
14	270.07	0.47	272.85	0.57	272.64	0.62	0.553333		14	267.78	0.93	287.99	0.48	271.33	1.54	0.983333		14	274.47	2.23	275.43	3.66	276.5	4.12	3.33667
15	270.07	0.47	272.85	0.57	272.64	0.62	0.553333		15	267.79	0.94	287.99	0.48	271.38	1.59	1.00333		15	274.62	2.38	275.55	3.78	276.62	4.24	3.46667
																		16	274.8	2.56	275.68	3.91	276.73	4.35	3.60667
																		17	274.91	2.67	275.78	4.01	276.86	4.48	3.72
																		18	275.05	2.81	275.88	4.11	276.91	4.53	3.81667
																		19	275.15	2.91	275.91	4.14	277.04	4.66	3.90333
																		20	275.26	3.02	276.01	4.24	277.14	4.76	4.00667
																		21	275.38	3.14	276.11	4.34	277.24	4.86	4.11333
																		22	275.45	3.21	276.14	4.37	277.3	4.92	4.16667
																		23	275.55	3.31	276.23	4.46	277.41	5.03	4.26667
																		24	275.67	3.43	276.31	4.54	277.56	5.18	4.38333
																		25	275.68	3.44	276.41	4.64	277.61	5.23	4.43667
																		26	275.71	3.47	276.5	4.73	277.7	5.32	4.50667
																		27	275.76	3.52	276.54	4.77	277.82	5.44	4.57667
																		28	275.81	3.57	276.58	4.81	277.89	5.51	4.63
																		29	275.88	3.64	276.64	4.87	277.98	5.6	4.70333
																		30	275.95	3.71	276.7	4.93	277.98	5.6	4.74667
																		31	275.99	3.75	276.78	5.01	278.15	5.77	4.84333
																		32	276.04	3.8	276.82	5.05	278.2	5.82	4.89
																		33	276.11	3.87	276.89	5.12	278.24	5.86	4.95
																		34	276.16	3.92	276.94	5.17	278.28	5.9	4.99667
																		35	276.2	3.96	276.98	5.21	278.36	5.98	5.05
																		36	276.26	4.02	277.04	5.27	278.4	6.02	5.10333
																		37	276.29	4.05	277.09	5.32	278.45	6.07	5.14667
																		38	276.33	4.09	277.15	5.38	278.5	6.12	5.19667
																		39	276.34	4.1	277.22	5.45	278.54	6.16	5.23667
																		40	276.36	4.12	277.28	5.51	278.61	6.23	5.28667
																		41	276.38	4.14	277.32	5.55	278.69	6.31	5.33333
																		42	276.41	4.17	277.39	5.62	278.75	6.37	5.38667
																		43	276.44	4.2	277.43	5.66	278.81	6.43	5.43
																		44	276.5	4.26	277.49	5.72	278.88	6.5	5.49333
																		45	276.56	4.32	277.52	5.75	278.94	6.56	5.54333
																		46	276.601	4.361	277.56	5.79	279	6.62	5.59033
																		47	276.67	4.43	277.6	5.83	279.06	6.68	5.64667
																		48	276.71	4.47	277.65	5.88	279.12	6.74	5.69667
																		49	276.75	4.51	277.71	5.94	279.16	6.78	5.74333
																		50	276.8	4.56	277.73	5.96	279.2	6.82	5.78
																		51	276.83	4.59	277.74	5.97	279.27	6.89	5.81667
																		52	276.86	4.62	277.75	5.98	279.31	6.93	5.84333
																		53	276.89	4.65	277.77	6	279.37	6.99	5.88
																		54	276.91	4.67	277.78	6.01	279.42	7.04	5.90667
																		55	276.94	4.7	277.79	6.02	279.45	7.07	5.93
																		56	276.98	4.74	277.82	6.05	279.47	7.09	5.96
																		57	277.03	4.79	277.86	6.09	279.5	7.12	6
																		58	277.06	4.82	277.89	6.12	279.52	7.14	6.02667
																		59	277.08	4.84	277.93	6.16	279.54	7.16	6.05333
																		60	277.12	4.88	277.97	6.2	279.56	7.18	6.08667
																		61	277.14	4.9	278	6.23	279.59	7.21	6.11333
																		62	277.16	4.92	278.04	6.27	279.61	7.23	6.14
																		63	277.19	4.95	278.04	6.27	279.62	7.24	6.15333
																		64	277.23	4.99	278.04	6.27	279.63	7.25	6.17
																		65	277.27	5.03	278.04	6.27	279.65	7.27	6.19
																		66	277.28	5.04	278.05	6.28	279.67	7.29	6.20333
																		67	277.31	5.07	278.05	6.28	279.67	7.29	6.21333
																		68	277.3	5.06	278.05	6.28	279.68	7.3	6.21333
																		69	277.34	5.1	278.06	6.29	279.68	7.3	6.23
																		70	277.36	5.12	278.06	6.29	279.69	7.31	6.24
																		71	277.38	5.14	278.06	6.29	279.69	7.31	6.24667
																		72	277.41	5.17	278.08	6.31	279.7	7.32	6.26667
																		73	277.44	5.2	278.09	6.32	279.7	7.32	6.28
																		74	277.47	5.23	278.1	6.33	279.7	7.32	6.29333
																		75	277.49	5.25	278.11	6.34	279.71	7.33	6.30667
																		76	277.52	5.28	278.13	6.36	279.71	7.33	6.32333
																		77	277.54	5.3	278.15	6.38	279.72	7.34	6.34
																		78	277.57	5.33	278.16	6.39	279.73	7.35	6.35667
																		79	277.58	5.34	278.17	6.4	279.73	7.35	6.36333
																		80	277.6	5.36	278.17	6.4	279.74	7.36	6.37333
																		81	277.62	5.38	278.17	6.4	279.74	7.36	6.38
																		82	277.64	5.4	278.17	6.4	279.74	7.36	6.38667
																		83	277.65	5.41	278.17	6.4	279.74	7.36	6.39
																		84	277.66	5.42	278.18	6.41	279.74	7.36	6.39667
																		85	277.67	5.43	278.18	6.41	279.74	7.36	6.4
																		86	277.68	5.44	278.18	6.41	279.75	7.37	6.40667
																		87	277.68	5.44	278.18	6.41	279.75	7.37	6.40667
																		88	277.68	5.44	278.18	6.41	279.75	7.37	6.40667
																		89	277.68	5.44	278.18	6.41	279.75	7.37	6.40667
																		90	277.68	5.44	278.18	6.41	279.75	7.37	6.40667

## Sheet: Thermographic experiments
	1 %wt MEA		2.5 %wt MEA		7.5 %wt MEA
Time [min]	∅ T(1%) [°C]	∆∅T(1%) [°C]	∅ T(2.5%) [°C]	∆∅T(2.5%) [°C]	∅ T(7.5%) [°C]	∆∅T(7.5%) [°C]
0	25.49	0	25.09	0	25.95	0
0.01	25.49	0	25.11	0.02	25.96	0.01
0.02	25.48	-0.01	25.11	0.02	25.96	0.01
0.02	25.51	0.02	25.11	0.02	25.96	0.01
0.03	25.53	0.04	25.08	-0.01	25.96	0.01
0.04	25.53	0.04	25.04	-0.05	25.98	0.03
0.05	25.54	0.05	25.02	-0.07	25.99	0.04
0.06	25.55	0.06	25.02	-0.07	25.97	0.02
0.07	25.55	0.06	25.02	-0.07	25.99	0.04
0.07	25.52	0.03	25.03	-0.06	25.98	0.03
0.08	25.52	0.03	25.05	-0.04	25.99	0.04
0.09	25.52	0.03	25.06	-0.03	26.01	0.06
0.1	25.52	0.03	25.06	-0.03	25.99	0.04
0.11	25.54	0.05	25.05	-0.04	25.99	0.04
0.12	25.54	0.05	25.06	-0.03	25.99	0.04
0.12	25.55	0.06	25.06	-0.03	26	0.05
0.13	25.55	0.06	25.07	-0.02	26.05	0.1
0.14	25.56	0.07	25.09	0	26.08	0.13
0.15	25.55	0.06	25.1	0.01	26.1	0.15
0.16	25.56	0.07	25.16	0.07	26.17	0.22
0.17	25.55	0.06	25.18	0.09	26.21	0.26
0.17	25.56	0.07	25.17	0.08	26.14	0.19
0.18	25.58	0.09	25.18	0.09	26.07	0.12
0.19	25.56	0.07	25.18	0.09	26.08	0.13
0.2	25.56	0.07	25.16	0.07	26.12	0.17
0.21	25.57	0.08	25.13	0.04	26.19	0.24
0.22	25.57	0.08	25.13	0.04	26.21	0.26
0.23	25.58	0.09	25.13	0.04	26.19	0.24
0.23	25.59	0.1	25.15	0.06	26.09	0.14
0.24	25.57	0.08	25.14	0.05	26.07	0.12
0.25	25.57	0.08	25.12	0.03	26.1	0.15
0.26	25.58	0.09	25.12	0.03	26.13	0.18
0.27	25.58	0.09	25.12	0.03	26.17	0.22
0.28	25.58	0.09	25.18	0.09	26.13	0.18
0.28	25.57	0.08	25.19	0.1	26.15	0.2
0.29	25.57	0.08	25.17	0.08	26.17	0.22
0.3	25.58	0.09	25.17	0.08	26.19	0.24
0.31	25.58	0.09	25.18	0.09	26.2	0.25
0.32	25.59	0.1	25.2	0.11	26.24	0.29
0.33	25.58	0.09	25.19	0.1	26.3	0.35
0.33	25.59	0.1	25.17	0.08	26.33	0.38
0.34	25.59	0.1	25.18	0.09	26.37	0.42
0.35	25.59	0.1	25.21	0.12	26.39	0.44
0.36	25.6	0.11	25.22	0.13	26.34	0.39
0.37	25.6	0.11	25.23	0.14	26.31	0.36
0.38	25.6	0.11	25.23	0.14	26.32	0.37
0.38	25.6	0.11	25.22	0.13	26.33	0.38
0.39	25.6	0.11	25.22	0.13	26.34	0.39
0.4	25.6	0.11	25.21	0.12	26.36	0.41
0.41	25.61	0.12	25.2	0.11	26.38	0.43
0.42	25.61	0.12	25.21	0.12	26.38	0.43
0.43	25.61	0.12	25.21	0.12	26.34	0.39
0.43	25.61	0.12	25.22	0.13	26.3	0.35
0.44	25.61	0.12	25.32	0.23	26.32	0.37
0.45	25.61	0.12	25.31	0.22	26.38	0.43
0.46	25.61	0.12	25.31	0.22	26.42	0.47
0.47	25.62	0.13	25.33	0.24	26.34	0.39
0.48	25.63	0.14	25.34	0.25	26.37	0.42
0.48	25.63	0.14	25.34	0.25	26.34	0.39
0.49	25.63	0.14	25.32	0.23	26.38	0.43
0.5	25.63	0.14	25.33	0.24	26.32	0.37
0.51	25.63	0.14	25.35	0.26	26.27	0.32
0.52	25.64	0.15	25.35	0.26	26.28	0.33
0.53	25.63	0.14	25.37	0.28	26.29	0.34
0.53	25.63	0.14	25.38	0.29	26.33	0.38
0.54	25.63	0.14	25.38	0.29	26.39	0.44
0.55	25.64	0.15	25.38	0.29	26.41	0.46
0.56	25.64	0.15	25.39	0.3	26.43	0.48
0.57	25.64	0.15	25.39	0.3	26.45	0.5
0.58	25.65	0.16	25.38	0.29	26.44	0.49
0.58	25.64	0.15	25.38	0.29	26.43	0.48
0.59	25.64	0.15	25.39	0.3	26.41	0.46
0.6	25.64	0.15	25.4	0.31	26.4	0.45
0.61	25.64	0.15	25.4	0.31	26.37	0.42
0.62	25.64	0.15	25.41	0.32	26.43	0.48
0.63	25.64	0.15	25.41	0.32	26.44	0.49
0.63	25.64	0.15	25.41	0.32	26.4	0.45
0.64	25.66	0.17	25.42	0.33	26.39	0.44
0.65	25.66	0.17	25.42	0.33	26.43	0.48
0.66	25.68	0.19	25.42	0.33	26.4	0.45
0.67	25.67	0.18	25.42	0.33	26.42	0.47
0.68	25.67	0.18	25.41	0.32	26.43	0.48
0.68	25.68	0.19	25.43	0.34	26.42	0.47
0.69	25.68	0.19	25.45	0.36	26.41	0.46
0.7	25.68	0.19	25.45	0.36	26.38	0.43
0.71	25.68	0.19	25.46	0.37	26.42	0.47
0.72	25.7	0.21	25.46	0.37	26.48	0.53
0.73	25.79	0.3	25.45	0.36	26.54	0.59
0.73	25.79	0.3	25.49	0.4	26.54	0.59
0.74	25.79	0.3	25.48	0.39	26.58	0.63
0.75	25.79	0.3	25.45	0.36	26.63	0.68
0.76	25.8	0.31	25.46	0.37	26.64	0.69
0.77	25.8	0.31	25.45	0.36	26.55	0.6
0.78	25.8	0.31	25.46	0.37	26.46	0.51
0.78	25.81	0.32	25.46	0.37	26.5	0.55
0.79	25.8	0.31	25.46	0.37	26.52	0.57
0.8	25.8	0.31	25.46	0.37	26.57	0.62
0.81	25.8	0.31	25.48	0.39	26.54	0.59
0.82	25.81	0.32	25.48	0.39	26.48	0.53
0.83	25.81	0.32	25.48	0.39	26.53	0.58
0.83	25.8	0.31	25.49	0.4	26.57	0.62
0.84	25.81	0.32	25.5	0.41	26.6	0.65
0.85	25.82	0.33	25.51	0.42	26.58	0.63
0.86	25.83	0.34	25.51	0.42	26.57	0.62
0.87	25.83	0.34	25.52	0.43	26.57	0.62
0.88	25.83	0.34	25.51	0.42	26.58	0.63
0.88	25.84	0.35	25.51	0.42	26.55	0.6
0.89	25.83	0.34	25.52	0.43	26.58	0.63
0.9	25.84	0.35	25.52	0.43	26.61	0.66
0.91	25.84	0.35	25.52	0.43	26.59	0.64
0.92	25.84	0.35	25.53	0.44	26.55	0.6
0.93	25.84	0.35	25.54	0.45	26.56	0.61
0.93	25.84	0.35	25.54	0.45	26.57	0.62
0.94	25.84	0.35	25.54	0.45	26.62	0.67
0.95	25.85	0.36	25.55	0.46	26.69	0.74
0.96	25.84	0.35	25.56	0.47	26.64	0.69
0.97	25.83	0.34	25.57	0.48	26.65	0.7
0.98	25.84	0.35	25.57	0.48	26.63	0.68
0.99	25.84	0.35	25.56	0.47	26.59	0.64
0.99	25.85	0.36	25.58	0.49	26.62	0.67
1	25.85	0.36	25.58	0.49	26.62	0.67
1.01	25.85	0.36	25.58	0.49	26.63	0.68
1.02	25.87	0.38	25.57	0.48	26.65	0.7
1.03	25.87	0.38	25.57	0.48	26.63	0.68
1.04	25.88	0.39	25.56	0.47	26.65	0.7
1.04	25.87	0.38	25.59	0.5	26.65	0.7
1.05	25.88	0.39	25.59	0.5	26.66	0.71
1.06	25.87	0.38	25.59	0.5	26.64	0.69
1.07	25.87	0.38	25.58	0.49	26.67	0.72
1.08	25.88	0.39	25.59	0.5	26.7	0.75
1.09	25.87	0.38	25.62	0.53	26.7	0.75
1.09	25.88	0.39	25.63	0.54	26.72	0.77
1.1	25.88	0.39	25.64	0.55	26.68	0.73
1.11	25.87	0.38	25.62	0.53	26.66	0.71
1.12	25.88	0.39	25.62	0.53	26.64	0.69
1.13	25.88	0.39	25.69	0.6	26.67	0.72
1.14	25.89	0.4	25.69	0.6	26.71	0.76
1.14	25.88	0.39	25.7	0.61	26.72	0.77
1.15	25.88	0.39	25.7	0.61	26.7	0.75
1.16	25.88	0.39	25.71	0.62	26.75	0.8
1.17	25.9	0.41	25.71	0.62	26.77	0.82
1.18	25.89	0.4	25.71	0.62	26.81	0.86
1.19	25.89	0.4	25.71	0.62	26.8	0.85
1.19	25.88	0.39	25.72	0.63	26.71	0.76
1.2	25.88	0.39	25.73	0.64	26.68	0.73
1.21	25.9	0.41	25.73	0.64	26.73	0.78
1.22	25.89	0.4	25.74	0.65	26.77	0.82
1.23	25.89	0.4	25.74	0.65	26.78	0.83
1.24	25.88	0.39	25.75	0.66	26.77	0.82
1.24	25.88	0.39	25.74	0.65	26.76	0.81
1.25	25.89	0.4	25.74	0.65	26.74	0.79
1.26	25.9	0.41	25.74	0.65	26.75	0.8
1.27	25.9	0.41	25.73	0.64	26.78	0.83
1.28	25.91	0.42	25.76	0.67	26.77	0.82
1.29	25.92	0.43	25.77	0.68	26.74	0.79
1.29	25.91	0.42	25.76	0.67	26.73	0.78
1.3	25.92	0.43	25.77	0.68	26.73	0.78
1.31	25.92	0.43	25.77	0.68	26.76	0.81
1.32	25.92	0.43	25.79	0.7	26.79	0.84
1.33	25.94	0.45	25.79	0.7	26.82	0.87
1.34	25.94	0.45	25.78	0.69	26.81	0.86
1.34	25.95	0.46	25.81	0.72	26.8	0.85
1.35	25.94	0.45	25.81	0.72	26.8	0.85
1.36	25.93	0.44	25.8	0.71	26.8	0.85
1.37	25.93	0.44	25.8	0.71	26.74	0.79
1.38	25.93	0.44	25.8	0.71	26.74	0.79
1.39	25.92	0.43	25.8	0.71	26.76	0.81
1.39	25.92	0.43	25.81	0.72	26.78	0.83
1.4	25.93	0.44	25.82	0.73	26.79	0.84
1.41	25.93	0.44	25.82	0.73	26.79	0.84
1.42	25.93	0.44	25.83	0.74	26.81	0.86
1.43	25.94	0.45	25.83	0.74	26.81	0.86
1.44	25.95	0.46	25.82	0.73	26.86	0.91
1.44	25.94	0.45	25.83	0.74	26.86	0.91
1.45	25.95	0.46	25.83	0.74	26.83	0.88
1.46	25.95	0.46	25.83	0.74	26.84	0.89
1.47	25.94	0.45	25.84	0.75	26.85	0.9
1.48	25.94	0.45	25.85	0.76	26.85	0.9
1.49	25.94	0.45	25.86	0.77	26.87	0.92
1.49	25.94	0.45	25.86	0.77	26.86	0.91
1.5	25.96	0.47	25.86	0.77	26.87	0.92
1.51	25.97	0.48	25.87	0.78	26.85	0.9
1.52	25.96	0.47	25.87	0.78	26.86	0.91
1.53	25.97	0.48	25.87	0.78	26.82	0.87
1.54	25.96	0.47	25.87	0.78	26.82	0.87
1.54	25.97	0.48	25.89	0.8	26.83	0.88
1.55	25.98	0.49	25.88	0.79	26.87	0.92
1.56	25.97	0.48	25.89	0.8	26.87	0.92
1.57	25.96	0.47	25.89	0.8	26.92	0.97
1.58	25.97	0.48	25.89	0.8	26.99	1.04
1.59	25.97	0.48	25.91	0.82	26.93	0.98
1.59	25.96	0.47	25.93	0.84	26.89	0.94
1.6	25.96	0.47	25.92	0.83	26.92	0.97
1.61	25.96	0.47	25.92	0.83	26.94	0.99
1.62	25.96	0.47	25.91	0.82	26.95	1
1.63	25.99	0.5	25.91	0.82	26.94	0.99
1.64	25.98	0.49	25.91	0.82	26.99	1.04
1.65	25.98	0.49	25.92	0.83	26.99	1.04
1.65	25.97	0.48	25.93	0.84	26.96	1.01
1.66	25.98	0.49	25.94	0.85	26.9	0.95
1.67	25.98	0.49	25.93	0.84	26.89	0.94
1.68	25.98	0.49	25.94	0.85	26.93	0.98
1.69	25.98	0.49	25.95	0.86	26.96	1.01
1.69	25.99	0.5	25.95	0.86	27	1.05
1.7	26.01	0.52	25.96	0.87	27.04	1.09
1.71	26	0.51	25.97	0.88	27.08	1.13
1.72	25.98	0.49	25.97	0.88	27.03	1.08
1.73	25.99	0.5	25.97	0.88	27.02	1.07
1.74	26	0.51	25.97	0.88	27.06	1.11
1.75	26	0.51	25.98	0.89	27.05	1.1
1.75	25.99	0.5	25.97	0.88	27.04	1.09
1.76	26	0.51	25.98	0.89	27.01	1.06
1.77	25.99	0.5	25.98	0.89	26.98	1.03
1.78	26.01	0.52	25.98	0.89	26.97	1.02
1.79	26.01	0.52	25.98	0.89	26.98	1.03
1.79	26.02	0.53	25.98	0.89	27.02	1.07
1.8	26.02	0.53	25.99	0.9	27.04	1.09
1.81	26	0.51	26	0.91	27.05	1.1
1.82	26	0.51	26.01	0.92	27.1	1.15
1.83	26	0.51	26.02	0.93	27.09	1.14
1.84	26	0.51	26.01	0.92	27.03	1.08
1.85	26	0.51	26	0.91	27.03	1.08
1.85	26.02	0.53	26.01	0.92	27.04	1.09
1.86	26.03	0.54	26.01	0.92	27.01	1.06
1.87	26.01	0.52	26.02	0.93	27.02	1.07
1.88	26.01	0.52	26.02	0.93	27.04	1.09
1.89	26.01	0.52	26.02	0.93	27.06	1.11
1.9	26.02	0.53	26.03	0.94	27.1	1.15
1.9	26.01	0.52	26.04	0.95	27.11	1.16
1.91	26.02	0.53	26.04	0.95	27.12	1.17
1.92	26.02	0.53	26.04	0.95	27.11	1.16
1.93	26.03	0.54	26.05	0.96	27.09	1.14
1.94	26.03	0.54	26.05	0.96	27.11	1.16
1.95	26.03	0.54	26.05	0.96	27.14	1.19
1.95	26.02	0.53	26.05	0.96	27.13	1.18
1.96	26.03	0.54	26.05	0.96	27.13	1.18
1.97	26.03	0.54	26.06	0.97	27.09	1.14
1.98	26.02	0.53	26.06	0.97	27.08	1.13
1.99	26.01	0.52	26.08	0.99	27.11	1.16
2	26.02	0.53	26.08	0.99	27.13	1.18
2	26.02	0.53	26.09	1	27.14	1.19
2.01	26.02	0.53	26.08	0.99	27.14	1.19
2.02	26.04	0.55	26.09	1	27.15	1.2
2.03	26.04	0.55	26.09	1	27.16	1.21
2.04	26.03	0.54	26.09	1	27.14	1.19
2.05	26.03	0.54	26.11	1.02	27.1	1.15
2.05	26.04	0.55	26.13	1.04	27.1	1.15
2.06	26.02	0.53	26.12	1.03	27.13	1.18
2.07	26.03	0.54	26.11	1.02	27.16	1.21
2.08	26.03	0.54	26.11	1.02	27.17	1.22
2.09	26.05	0.56	26.12	1.03	27.15	1.2
2.1	26.09	0.6	26.13	1.04	27.17	1.22
2.1	26.1	0.61	26.13	1.04	27.15	1.2
2.11	26.09	0.6	26.13	1.04	27.17	1.22
2.12	26.1	0.61	26.13	1.04	27.2	1.25
2.13	26.1	0.61	26.14	1.05	27.2	1.25
2.14	26.1	0.61	26.13	1.04	27.19	1.24
2.15	26.1	0.61	26.14	1.05	27.18	1.23
2.15	26.09	0.6	26.14	1.05	27.16	1.21
2.16	26.11	0.62	26.14	1.05	27.2	1.25
2.17	26.11	0.62	26.15	1.06	27.22	1.27
2.18	26.14	0.65	26.16	1.07	27.21	1.26
2.19	26.14	0.65	26.15	1.06	27.23	1.28
2.2	26.12	0.63	26.16	1.07	27.28	1.33
2.2	26.12	0.63	26.16	1.07	27.27	1.32
2.21	26.11	0.62	26.17	1.08	27.31	1.36
2.22	26.1	0.61	26.17	1.08	27.31	1.36
2.23	26.11	0.62	26.17	1.08	27.29	1.34
2.24	26.11	0.62	26.18	1.09	27.26	1.31
2.25	26.12	0.63	26.18	1.09	27.22	1.27
2.25	26.12	0.63	26.18	1.09	27.23	1.28
2.26	26.13	0.64	26.26	1.17	27.24	1.29
2.27	26.13	0.64	26.29	1.2	27.23	1.28
2.28	26.12	0.63	26.29	1.2	27.25	1.3
2.29	26.12	0.63	26.3	1.21	27.29	1.34
2.3	26.12	0.63	26.3	1.21	27.32	1.37
2.3	26.11	0.62	26.3	1.21	27.33	1.38
2.31	26.13	0.64	26.31	1.22	27.34	1.39
2.32	26.14	0.65	26.32	1.23	27.32	1.37
2.33	26.14	0.65	26.33	1.24	27.32	1.37
2.34	26.16	0.67	26.33	1.24	27.35	1.4
2.35	26.16	0.67	26.33	1.24	27.36	1.41
2.35	26.14	0.65	26.34	1.25	27.38	1.43
2.36	26.14	0.65	26.34	1.25	27.42	1.47
2.37	26.14	0.65	26.34	1.25	27.37	1.42
2.38	26.14	0.65	26.33	1.24	27.37	1.42
2.39	26.15	0.66	26.33	1.24	27.36	1.41
2.4	26.14	0.65	26.34	1.25	27.39	1.44
2.4	26.14	0.65	26.35	1.26	27.41	1.46
2.41	26.13	0.64	26.36	1.27	27.41	1.46
2.42	26.13	0.64	26.35	1.26	27.38	1.43
2.43	26.14	0.65	26.36	1.27	27.4	1.45
2.44	26.13	0.64	26.36	1.27	27.44	1.49
2.45	26.14	0.65	26.36	1.27	27.51	1.56
2.45	26.15	0.66	26.37	1.28	27.51	1.56
2.46	26.17	0.68	26.37	1.28	27.48	1.53
2.47	26.18	0.69	26.38	1.29	27.49	1.54
2.48	26.17	0.68	26.38	1.29	27.55	1.6
2.49	26.15	0.66	26.38	1.29	27.59	1.64
2.5	26.15	0.66	26.38	1.29	27.57	1.62
2.51	26.15	0.66	26.39	1.3	27.55	1.6
2.51	26.16	0.67	26.39	1.3	27.55	1.6
2.52	26.16	0.67	26.39	1.3	27.5	1.55
2.53	26.15	0.66	26.4	1.31	27.51	1.56
2.54	26.15	0.66	26.41	1.32	27.51	1.56
2.55	26.15	0.66	26.4	1.31	27.53	1.58
2.56	26.15	0.66	26.4	1.31	27.56	1.61
2.56	26.16	0.67	26.41	1.32	27.56	1.61
2.57	26.16	0.67	26.4	1.31	27.54	1.59
2.58	26.17	0.68	26.4	1.31	27.55	1.6
2.59	26.18	0.69	26.41	1.32	27.56	1.61
2.6	26.18	0.69	26.42	1.33	27.54	1.59
2.61	26.17	0.68	26.42	1.33	27.51	1.56
2.61	26.16	0.67	26.43	1.34	27.53	1.58
2.62	26.17	0.68	26.43	1.34	27.52	1.57
2.63	26.18	0.69	26.43	1.34	27.52	1.57
2.64	26.19	0.7	26.42	1.33	27.54	1.59
2.65	26.18	0.69	26.42	1.33	27.62	1.67
2.66	26.18	0.69	26.42	1.33	27.65	1.7
2.66	26.17	0.68	26.43	1.34	27.6	1.65
2.67	26.18	0.69	26.43	1.34	27.62	1.67
2.68	26.17	0.68	26.44	1.35	27.62	1.67
2.69	26.18	0.69	26.44	1.35	27.59	1.64
2.7	26.19	0.7	26.44	1.35	27.6	1.65
2.71	26.2	0.71	26.45	1.36	27.63	1.68
2.71	26.19	0.7	26.44	1.35	27.63	1.68
2.72	26.2	0.71	26.45	1.36	27.61	1.66
2.73	26.2	0.71	26.46	1.37	27.62	1.67
2.74	26.17	0.68	26.46	1.37	27.64	1.69
2.75	26.18	0.69	26.46	1.37	27.63	1.68
2.76	26.18	0.69	26.47	1.38	27.67	1.72
2.76	26.18	0.69	26.47	1.38	27.66	1.71
2.77	26.19	0.7	26.47	1.38	27.62	1.67
2.78	26.19	0.7	26.49	1.4	27.63	1.68
2.79	26.2	0.71	26.49	1.4	27.63	1.68
2.8	26.21	0.72	26.48	1.39	27.64	1.69
2.81	26.21	0.72	26.49	1.4	27.66	1.71
2.81	26.2	0.71	26.48	1.39	27.67	1.72
2.82	26.19	0.7	26.5	1.41	27.68	1.73
2.83	26.2	0.71	26.51	1.42	27.67	1.72
2.84	26.21	0.72	26.51	1.42	27.67	1.72
2.85	26.21	0.72	26.5	1.41	27.7	1.75
2.86	26.21	0.72	26.5	1.41	27.68	1.73
2.86	26.2	0.71	26.5	1.41	27.64	1.69
2.87	26.2	0.71	26.51	1.42	27.7	1.75
2.88	26.19	0.7	26.52	1.43	27.75	1.8
2.89	26.19	0.7	26.51	1.42	27.74	1.79
2.9	26.2	0.71	26.52	1.43	27.73	1.78
2.91	26.21	0.72	26.83	1.74	27.71	1.76
2.91	26.2	0.71	26.84	1.75	27.73	1.78
2.92	26.21	0.72	26.84	1.75	27.77	1.82
2.93	26.21	0.72	26.84	1.75	27.73	1.78
2.94	26.21	0.72	26.85	1.76	27.71	1.76
2.95	26.21	0.72	26.86	1.77	27.71	1.76
2.96	26.22	0.73	26.86	1.77	27.75	1.8
2.96	26.23	0.74	26.77	1.68	27.75	1.8
2.97	26.23	0.74	26.77	1.68	27.78	1.83
2.98	26.23	0.74	26.78	1.69	27.79	1.84
2.99	26.22	0.73	26.79	1.7	27.8	1.85
3	26.23	0.74	26.79	1.7	27.78	1.83
3.01	26.24	0.75	26.8	1.71	27.8	1.85
3.01	26.24	0.75	26.8	1.71	27.79	1.84
3.02	26.24	0.75	26.81	1.72	27.77	1.82
3.03	26.23	0.74	26.82	1.73	27.76	1.81
3.04	26.25	0.76	26.81	1.72	27.75	1.8
3.05	26.25	0.76	26.8	1.71	27.77	1.82
3.06	26.24	0.75	26.8	1.71	27.78	1.83
3.06	26.25	0.76	26.81	1.72	27.81	1.86
3.07	26.25	0.76	26.81	1.72	27.83	1.88
3.08	26.25	0.76	26.81	1.72	27.83	1.88
3.09	26.24	0.75	26.81	1.72	27.84	1.89
3.1	26.23	0.74	26.83	1.74	27.83	1.88
3.11	26.25	0.76	26.83	1.74	27.82	1.87
3.11	26.26	0.77	26.83	1.74	27.8	1.85
3.12	26.25	0.76	26.83	1.74	27.79	1.84
3.13	26.25	0.76	26.85	1.76	27.84	1.89
3.14	26.25	0.76	26.85	1.76	27.86	1.91
3.15	26.25	0.76	26.85	1.76	27.88	1.93
3.16	26.25	0.76	26.86	1.77	27.87	1.92
3.16	26.24	0.75	26.86	1.77	27.87	1.92
3.17	26.24	0.75	26.88	1.79	27.85	1.9
3.18	26.24	0.75	26.88	1.79	27.87	1.92
3.19	26.25	0.76	26.86	1.77	27.86	1.91
3.2	26.24	0.75	26.86	1.77	27.86	1.91
3.21	26.24	0.75	26.87	1.78	27.84	1.89
3.21	26.24	0.75	26.87	1.78	27.9	1.95
3.22	26.24	0.75	26.87	1.78	27.92	1.97
3.23	26.25	0.76	26.87	1.78	27.93	1.98
3.24	26.25	0.76	26.88	1.79	27.92	1.97
3.25	26.25	0.76	26.89	1.8	27.9	1.95
3.26	26.24	0.75	26.89	1.8	27.92	1.97
3.27	26.24	0.75	26.88	1.79	27.95	2
3.27	26.24	0.75	26.89	1.8	27.93	1.98
3.28	26.24	0.75	26.89	1.8	27.93	1.98
3.29	26.24	0.75	26.9	1.81	27.95	2
3.3	26.23	0.74	26.97	1.88	27.94	1.99
3.31	26.24	0.75	26.98	1.89	27.93	1.98
3.32	26.23	0.74	26.98	1.89	27.91	1.96
3.32	26.23	0.74	26.99	1.9	27.9	1.95
3.33	26.24	0.75	26.99	1.9	27.95	2
3.34	26.24	0.75	26.99	1.9	27.98	2.03
3.35	26.24	0.75	27.01	1.92	27.95	2
3.36	26.24	0.75	27.01	1.92	27.95	2
3.37	26.24	0.75	27.04	1.95	27.99	2.04
3.37	26.24	0.75	27.03	1.94	28.02	2.07
3.38	26.25	0.76	27.03	1.94	28.01	2.06
3.39	26.24	0.75	27.03	1.94	27.94	1.99
3.4	26.24	0.75	27.04	1.95	27.94	1.99
3.41	26.24	0.75	27.04	1.95	27.96	2.01
3.42	26.24	0.75	27.03	1.94	28.01	2.06
3.42	26.24	0.75	27.01	1.92	28.02	2.07
3.43	26.25	0.76	27.02	1.93	28.03	2.08
3.44	26.24	0.75	27.01	1.92	28.01	2.06
3.45	26.24	0.75	27.03	1.94	27.98	2.03
3.46	26.26	0.77	27.03	1.94	27.97	2.02
3.47	26.26	0.77	27.03	1.94	28.01	2.06
3.47	26.25	0.76	27.02	1.93	28.03	2.08
3.48	26.26	0.77	27.04	1.95	28.01	2.06
3.49	26.26	0.77	27.04	1.95	28.04	2.09
3.5	26.25	0.76	27.04	1.95	28.05	2.1
3.51	26.25	0.76	27.04	1.95	28.03	2.08
3.52	26.25	0.76	27.05	1.96	28.03	2.08
3.52	26.25	0.76	27.04	1.95	28.05	2.1
3.53	26.26	0.77	27.06	1.97	28.09	2.14
3.54	26.25	0.76	27.06	1.97	28.1	2.15
3.55	26.25	0.76	27.06	1.97	28.09	2.14
3.56	26.26	0.77	27.08	1.99	28.07	2.12
3.57	26.26	0.77	27.07	1.98	28.09	2.14
3.57	26.26	0.77	27.07	1.98	28.07	2.12
3.58	26.27	0.78	27.08	1.99	28.08	2.13
3.59	26.27	0.78	27.08	1.99	28.11	2.16
3.6	26.26	0.77	27.08	1.99	28.09	2.14
3.61	26.25	0.76	27.08	1.99	28.09	2.14
3.62	26.25	0.76	27.09	2	28.11	2.16
3.62	26.25	0.76	27.1	2.01	28.1	2.15
3.63	26.25	0.76	27.1	2.01	28.07	2.12
3.64	26.25	0.76	27.1	2.01	28.11	2.16
3.65	26.26	0.77	27.09	2	28.13	2.18
3.66	26.33	0.84	27.09	2	28.16	2.21
3.67	26.34	0.85	27.09	2	28.13	2.18
3.67	26.35	0.86	27.09	2	28.11	2.16
3.68	26.35	0.86	27.1	2.01	28.12	2.17
3.69	26.36	0.87	27.12	2.03	28.17	2.22
3.7	26.36	0.87	27.11	2.02	28.14	2.19
3.71	26.36	0.87	27.1	2.01	28.11	2.16
3.72	26.35	0.86	27.1	2.01	28.13	2.18
3.72	26.33	0.84	27.1	2.01	28.16	2.21
3.73	26.33	0.84	27.1	2.01	28.16	2.21
3.74	26.33	0.84	27.1	2.01	28.13	2.18
3.75	26.34	0.85	27.1	2.01	28.16	2.21
3.76	26.34	0.85	27.11	2.02	28.2	2.25
3.77	26.33	0.84	27.11	2.02	28.19	2.24
3.77	26.34	0.85	27.1	2.01	28.23	2.28
3.78	26.34	0.85	27.11	2.02	28.27	2.32
3.79	26.34	0.85	27.12	2.03	28.23	2.28
3.8	26.34	0.85	27.13	2.04	28.19	2.24
3.81	26.35	0.86	27.12	2.03	28.18	2.23
3.82	26.35	0.86	27.12	2.03	28.17	2.22
3.82	26.36	0.87	27.12	2.03	28.18	2.23
3.83	26.35	0.86	27.13	2.04	28.17	2.22
3.84	26.36	0.87	27.14	2.05	28.19	2.24
3.85	26.35	0.86	27.14	2.05	28.17	2.22
3.86	26.34	0.85	27.14	2.05	28.21	2.26
3.87	26.35	0.86	27.13	2.04	28.22	2.27
3.87	26.35	0.86	27.13	2.04	28.23	2.28
3.88	26.34	0.85	27.14	2.05	28.23	2.28
3.89	26.34	0.85	27.14	2.05	28.2	2.25
3.9	26.34	0.85	27.13	2.04	28.21	2.26
3.91	26.33	0.84	27.13	2.04	28.22	2.27
3.92	26.35	0.86	27.14	2.05	28.22	2.27
3.92	26.34	0.85	27.15	2.06	28.23	2.28
3.93	26.34	0.85	27.16	2.07	28.2	2.25
3.94	26.35	0.86	27.16	2.07	28.18	2.23
3.95	26.35	0.86	27.15	2.06	28.22	2.27
3.96	26.36	0.87	27.15	2.06	28.25	2.3
3.97	26.36	0.87	27.15	2.06	28.23	2.28
3.97	26.37	0.88	27.15	2.06	28.28	2.33
3.98	26.36	0.87	27.16	2.07	28.26	2.31
3.99	26.36	0.87	27.15	2.06	28.25	2.3
4	26.37	0.88	27.16	2.07	28.26	2.31
4.01	26.36	0.87	27.16	2.07	28.27	2.32
4.02	26.37	0.88	27.15	2.06	28.29	2.34
4.02	26.36	0.87	27.16	2.07	28.26	2.31
4.03	26.36	0.87	27.16	2.07	28.25	2.3
4.04	26.36	0.87	27.16	2.07	28.27	2.32
4.05	26.36	0.87	27.17	2.08	28.29	2.34
4.06	26.36	0.87	27.18	2.09	28.27	2.32
4.07	26.36	0.87	27.18	2.09	28.28	2.33
4.08	26.36	0.87	27.18	2.09	28.28	2.33
4.08	26.36	0.87	27.18	2.09	28.28	2.33
4.09	26.37	0.88	27.18	2.09	28.3	2.35
4.1	26.36	0.87	27.19	2.1	28.32	2.37
4.11	26.36	0.87	27.19	2.1	28.31	2.36
4.12	26.36	0.87	27.18	2.09	28.3	2.35
4.13	26.36	0.87	27.19	2.1	28.3	2.35
4.13	26.36	0.87	27.19	2.1	28.32	2.37
4.14	26.37	0.88	27.19	2.1	28.35	2.4
4.15	26.37	0.88	27.19	2.1	28.32	2.37
4.16	26.37	0.88	27.19	2.1	28.3	2.35
4.17	26.38	0.89	27.2	2.11	28.3	2.35
4.18	26.38	0.89	27.2	2.11	28.32	2.37
4.18	26.38	0.89	27.2	2.11	28.34	2.39
4.19	26.37	0.88	27.19	2.1	28.38	2.43
4.2	26.37	0.88	27.2	2.11	28.34	2.39
4.21	26.36	0.87	27.2	2.11	28.33	2.38
4.22	26.37	0.88	27.21	2.12	28.36	2.41
4.23	26.36	0.87	27.21	2.12	28.38	2.43
4.23	26.37	0.88	27.21	2.12	28.38	2.43
4.24	26.37	0.88	27.2	2.11	28.4	2.45
4.25	26.37	0.88	27.22	2.13	28.4	2.45
4.26	26.37	0.88	27.22	2.13	28.41	2.46
4.27	26.38	0.89	27.22	2.13	28.41	2.46
4.28	26.37	0.88	27.22	2.13	28.4	2.45
4.28	26.37	0.88	27.22	2.13	28.41	2.46
4.29	26.37	0.88	27.22	2.13	28.4	2.45
4.3	26.37	0.88	27.22	2.13	28.43	2.48
4.31	26.37	0.88	27.21	2.12	28.42	2.47
4.32	26.37	0.88	27.22	2.13	28.4	2.45
4.33	26.36	0.87	27.21	2.12	28.38	2.43
4.33	26.37	0.88	27.22	2.13	28.39	2.44
4.34	26.37	0.88	27.22	2.13	28.4	2.45
4.35	26.37	0.88	27.22	2.13	28.45	2.5
4.36	26.37	0.88	27.23	2.14	28.45	2.5
4.37	26.38	0.89	27.23	2.14	28.44	2.49
4.38	26.38	0.89	27.23	2.14	28.41	2.46
4.38	26.38	0.89	27.23	2.14	28.4	2.45
4.39	26.37	0.88	27.24	2.15	28.41	2.46
4.4	26.37	0.88	27.23	2.14	28.44	2.49
4.41	26.37	0.88	27.24	2.15	28.44	2.49
4.42	26.37	0.88	27.24	2.15	28.55	2.6
4.43	26.38	0.89	27.24	2.15	28.6	2.65
4.43	26.36	0.87	27.25	2.16	28.61	2.66
4.44	26.37	0.88	27.25	2.16	28.58	2.63
4.45	26.37	0.88	27.25	2.16	28.58	2.63
4.46	26.38	0.89	27.25	2.16	28.55	2.6
4.47	26.38	0.89	27.25	2.16	28.56	2.61
4.48	26.38	0.89	27.25	2.16	28.56	2.61
4.48	26.38	0.89	27.26	2.17	28.56	2.61
4.49	26.38	0.89	27.26	2.17	28.58	2.63
4.5	26.38	0.89	27.25	2.16	28.61	2.66
4.51	26.38	0.89	27.26	2.17	28.62	2.67
4.52	26.38	0.89	27.27	2.18	28.6	2.65
4.53	26.39	0.9	27.28	2.19	28.58	2.63
4.53	26.39	0.9	27.28	2.19	28.6	2.65
4.54	26.38	0.89	27.27	2.18	28.61	2.66
4.55	26.38	0.89	27.27	2.18	28.62	2.67
4.56	26.38	0.89	27.28	2.19	28.63	2.68
4.57	26.39	0.9	27.28	2.19	28.64	2.69
4.58	26.39	0.9	27.27	2.18	28.64	2.69
4.58	26.38	0.89	27.27	2.18	28.66	2.71
4.59	26.38	0.89	27.26	2.17	28.65	2.7
4.6	26.39	0.9	27.27	2.18	28.63	2.68
4.61	26.39	0.9	27.27	2.18	28.62	2.67
4.62	26.38	0.89	27.38	2.29	28.62	2.67
4.63	26.39	0.9	27.38	2.29	28.63	2.68
4.63	26.39	0.9	27.38	2.29	28.63	2.68
4.64	26.38	0.89	27.38	2.29	28.66	2.71
4.65	26.38	0.89	27.38	2.29	28.67	2.72
4.66	26.38	0.89	27.38	2.29	28.71	2.76
4.67	26.37	0.88	27.37	2.28	28.71	2.76
4.68	26.38	0.89	27.39	2.3	28.71	2.76
4.68	26.38	0.89	27.38	2.29	28.69	2.74
4.69	26.38	0.89	27.38	2.29	28.67	2.72
4.7	26.38	0.89	27.38	2.29	28.7	2.75
4.71	26.39	0.9	27.39	2.3	28.74	2.79
4.72	26.38	0.89	27.39	2.3	28.73	2.78
4.73	26.39	0.9	27.39	2.3	28.71	2.76
4.73	26.39	0.9	27.39	2.3	28.68	2.73
4.74	26.4	0.91	27.39	2.3	28.72	2.77
4.75	26.4	0.91	27.39	2.3	28.71	2.76
4.76	26.41	0.92	27.38	2.29	28.71	2.76
4.77	26.4	0.91	27.39	2.3	28.74	2.79
4.78	26.39	0.9	27.4	2.31	28.73	2.78
4.79	26.39	0.9	27.4	2.31	28.73	2.78
4.79	26.38	0.89	27.4	2.31	28.76	2.81
4.8	26.39	0.9	27.4	2.31	28.76	2.81
4.81	26.38	0.89	27.4	2.31	28.74	2.79
4.82	26.39	0.9	27.41	2.32	28.72	2.77
4.83	26.4	0.91	27.41	2.32	28.73	2.78
4.84	26.39	0.9	27.41	2.32	28.74	2.79
4.84	26.39	0.9	27.42	2.33	28.73	2.78
4.85	26.38	0.89	27.41	2.32	28.72	2.77
4.86	26.39	0.9	27.4	2.31	28.75	2.8
4.87	26.38	0.89	27.41	2.32	28.76	2.81
4.88	26.38	0.89	27.4	2.31	28.78	2.83
4.89	26.38	0.89	27.42	2.33	28.79	2.84
4.89	26.39	0.9	27.43	2.34	28.77	2.82
4.9	26.41	0.92	27.43	2.34	28.78	2.83
4.91	26.4	0.91	27.43	2.34	28.79	2.84
4.92	26.4	0.91	27.42	2.33	28.78	2.83
4.93	26.41	0.92	27.42	2.33	28.78	2.83
4.94	26.41	0.92	27.42	2.33	28.8	2.85
4.94	26.4	0.91	27.41	2.32	28.8	2.85
4.95	26.4	0.91	27.42	2.33	28.82	2.87
4.96	26.39	0.9	27.42	2.33	28.8	2.85
4.97	26.39	0.9	27.41	2.32	28.78	2.83
4.98	26.39	0.9	27.42	2.33	28.78	2.83
4.99	26.39	0.9	27.43	2.34	28.78	2.83
4.99	26.39	0.9	27.43	2.34	28.78	2.83
5	26.39	0.9	27.44	2.35	28.79	2.84
5.01	26.39	0.9	27.43	2.34	28.8	2.85
5.02	26.39	0.9	27.44	2.35	28.84	2.89
5.03	26.39	0.9	27.43	2.34	28.83	2.88
5.04	26.39	0.9	27.44	2.35	28.84	2.89
5.04	26.39	0.9	27.44	2.35	28.83	2.88
5.05	26.39	0.9	27.44	2.35	28.85	2.9
5.06	26.4	0.91	27.43	2.34	28.83	2.88
5.07	26.4	0.91	27.43	2.34	28.81	2.86
5.08	26.4	0.91	27.44	2.35	28.84	2.89
5.09	26.39	0.9	27.44	2.35	28.85	2.9
5.09	26.39	0.9	27.45	2.36	28.84	2.89
5.1	26.38	0.89	27.45	2.36	28.85	2.9
5.11	26.39	0.9	27.46	2.37	28.84	2.89
5.12	26.39	0.9	27.44	2.35	28.85	2.9
5.13	26.39	0.9	27.45	2.36	28.84	2.89
5.14	26.4	0.91	27.45	2.36	28.84	2.89
5.14	26.4	0.91	27.43	2.34	28.85	2.9
5.15	26.39	0.9	27.44	2.35	28.85	2.9
5.16	26.4	0.91	27.43	2.34	28.87	2.92
5.17	26.39	0.9	27.45	2.36	28.87	2.92
5.18	26.39	0.9	27.45	2.36	28.89	2.94
5.19	26.39	0.9	27.45	2.36	28.89	2.94
5.19	26.39	0.9	27.45	2.36	28.88	2.93
5.2	26.39	0.9	27.45	2.36	28.87	2.92
5.21	26.4	0.91	27.45	2.36	28.89	2.94
5.22	26.4	0.91	27.46	2.37	28.9	2.95
5.23	26.39	0.9	27.45	2.36	28.89	2.94
5.24	26.39	0.9	27.45	2.36	28.92	2.97
5.24	26.39	0.9	27.45	2.36	28.93	2.98
5.25	26.39	0.9	27.46	2.37	28.94	2.99
5.26	26.39	0.9	27.45	2.36	28.92	2.97
5.27	26.39	0.9	27.45	2.36	28.92	2.97
5.28	26.49	1	27.46	2.37	28.93	2.98
5.29	26.5	1.01	27.45	2.36	28.92	2.97
5.29	26.5	1.01	27.45	2.36	28.92	2.97
5.3	26.49	1	27.46	2.37	28.93	2.98
5.31	26.49	1	27.45	2.36	28.94	2.99
5.32	26.5	1.01	27.45	2.36	28.93	2.98
5.33	26.49	1	27.45	2.36	28.94	2.99
5.34	26.5	1.01	27.46	2.37	28.95	3
5.34	26.5	1.01	27.48	2.39	28.98	3.03
5.35	26.49	1	27.47	2.38	28.99	3.04
5.36	26.5	1.01	27.48	2.39	29	3.05
5.37	26.51	1.02	27.47	2.38	28.99	3.04
5.38	26.5	1.01	27.47	2.38	29.03	3.08
5.39	26.5	1.01	27.46	2.37	29.03	3.08
5.39	26.5	1.01	27.47	2.38	29.03	3.08
5.4	26.5	1.01	27.47	2.38	28.99	3.04
5.41	26.49	1	27.46	2.37	28.97	3.02
5.42	26.5	1.01	27.47	2.38	29	3.05
5.43	26.5	1.01	27.47	2.38	28.99	3.04
5.44	26.5	1.01	27.47	2.38	29	3.05
5.44	26.5	1.01	27.48	2.39	29.05	3.1
5.45	26.5	1.01	27.47	2.38	29.03	3.08
5.46	26.5	1.01	27.48	2.39	29.03	3.08
5.47	26.51	1.02	27.48	2.39	29.04	3.09
5.48	26.5	1.01	27.48	2.39	29.03	3.08
5.49	26.5	1.01	27.48	2.39	29.03	3.08
5.49	26.5	1.01	27.47	2.38	29.02	3.07
5.5	26.5	1.01	27.47	2.38	29.01	3.06
5.51	26.5	1.01	27.48	2.39	29.04	3.09
5.52	26.49	1	27.48	2.39	29.04	3.09
5.53	26.49	1	27.47	2.38	29.07	3.12
5.54	26.5	1.01	27.48	2.39	29.06	3.11
5.54	26.5	1.01	27.48	2.39	29.03	3.08
5.55	26.5	1.01	27.49	2.4	29.05	3.1
5.56	26.5	1.01	27.48	2.39	29.05	3.1
5.57	26.5	1.01	27.47	2.38	29.05	3.1
5.58	26.49	1	27.47	2.38	29.06	3.11
5.59	26.51	1.02	27.48	2.39	29.06	3.11
5.59	26.5	1.01	27.48	2.39	29.05	3.1
5.6	26.51	1.02	27.49	2.4	29.06	3.11
5.61	26.5	1.01	27.49	2.4	29.07	3.12
5.62	26.51	1.02	27.48	2.39	29.06	3.11
5.63	26.5	1.01	27.49	2.4	29.05	3.1
5.64	26.5	1.01	27.48	2.39	29.07	3.12
5.64	26.49	1	27.49	2.4	29.09	3.14
5.65	26.5	1.01	27.48	2.39	29.08	3.13
5.66	26.5	1.01	27.49	2.4	29.08	3.13
5.67	26.5	1.01	27.49	2.4	29.11	3.16
5.68	26.51	1.02	27.48	2.39	29.11	3.16
5.69	26.5	1.01	27.48	2.39	29.11	3.16
5.69	26.49	1	27.48	2.39	29.13	3.18
5.7	26.5	1.01	27.48	2.39	29.12	3.17
5.71	26.5	1.01	27.47	2.38	29.11	3.16
5.72	26.51	1.02	27.49	2.4	29.1	3.15
5.73	26.5	1.01	27.49	2.4	29.1	3.15
5.74	26.5	1.01	27.48	2.39	29.12	3.17
5.75	26.5	1.01	27.48	2.39	29.14	3.19
5.75	26.5	1.01	27.48	2.39	29.13	3.18
5.76	26.5	1.01	27.48	2.39	29.17	3.22
5.77	26.5	1.01	27.49	2.4	29.18	3.23
5.78	26.5	1.01	27.49	2.4	29.16	3.21
5.79	26.5	1.01	27.49	2.4	29.14	3.19
5.8	26.5	1.01	27.48	2.39	29.16	3.21
5.8	26.5	1.01	27.49	2.4	29.17	3.22
5.81	26.5	1.01	27.49	2.4	29.18	3.23
5.82	26.51	1.02	27.5	2.41	29.2	3.25
5.83	26.51	1.02	27.5	2.41	29.19	3.24
5.84	26.5	1.01	27.5	2.41	29.19	3.24
5.85	26.5	1.01	27.49	2.4	29.17	3.22
5.85	26.49	1	27.49	2.4	29.18	3.23
5.86	26.49	1	27.48	2.39	29.19	3.24
5.87	26.48	0.99	27.5	2.41	29.18	3.23
5.88	26.48	0.99	27.49	2.4	29.18	3.23
5.89	26.48	0.99	27.49	2.4	29.19	3.24
5.9	26.49	1	27.49	2.4	29.19	3.24
5.9	26.49	1	27.5	2.41	29.2	3.25
5.91	26.49	1	27.49	2.4	29.18	3.23
5.92	26.49	1	27.49	2.4	29.21	3.26
5.93	26.49	1	27.5	2.41	29.2	3.25
5.94	26.48	0.99	27.5	2.41	29.2	3.25
5.95	26.48	0.99	27.5	2.41	29.21	3.26
5.95	26.48	0.99	27.5	2.41	29.22	3.27
5.96	26.48	0.99	27.49	2.4	29.23	3.28
5.97	26.49	1	27.5	2.41	29.23	3.28
5.98	26.47	0.98	27.5	2.41	29.22	3.27
5.99	26.48	0.99	27.5	2.41	29.22	3.27
6	26.48	0.99	27.5	2.41	29.21	3.26
6	26.49	1	27.51	2.42	29.23	3.28
6.01	26.48	0.99	27.51	2.42	29.23	3.28
6.02	26.49	1	27.51	2.42	29.23	3.28
6.03	26.5	1.01	27.5	2.41	29.22	3.27
6.04	26.49	1	27.51	2.42	29.24	3.29
6.05	26.49	1	27.51	2.42	29.26	3.31
6.05	26.49	1	27.5	2.41	29.26	3.31
6.06	26.49	1	27.5	2.41	29.27	3.32
6.07	26.48	0.99	27.5	2.41	29.25	3.3
6.08	26.48	0.99	27.5	2.41	29.25	3.3
6.09	26.49	1	27.5	2.41	29.25	3.3
6.1	26.49	1	27.5	2.41	29.25	3.3
6.1	26.49	1	27.49	2.4	29.25	3.3
6.11	26.48	0.99	27.5	2.41	29.26	3.31
6.12	26.49	1	27.49	2.4	29.27	3.32
6.13	26.48	0.99	27.49	2.4	29.28	3.33
6.14	26.48	0.99	27.6	2.51	29.29	3.34
6.15	26.48	0.99	27.6	2.51	29.29	3.34
6.15	26.48	0.99	27.61	2.52	29.28	3.33
6.16	26.48	0.99	27.6	2.51	29.29	3.34
6.17	26.48	0.99	27.6	2.51	29.3	3.35
6.18	26.48	0.99	27.6	2.51	29.31	3.36
6.19	26.48	0.99	27.6	2.51	29.31	3.36
6.2	26.49	1	27.61	2.52	29.31	3.36
6.2	26.48	0.99	27.61	2.52	29.33	3.38
6.21	26.47	0.98	27.61	2.52	29.33	3.38
6.22	26.48	0.99	27.61	2.52	29.33	3.38
6.23	26.48	0.99	27.6	2.51	29.33	3.38
6.24	26.47	0.98	27.61	2.52	29.32	3.37
6.25	26.48	0.99	27.61	2.52	29.32	3.37
6.25	26.48	0.99	27.61	2.52	29.35	3.4
6.26	26.47	0.98	27.61	2.52	29.34	3.39
6.27	26.47	0.98	27.62	2.53	29.33	3.38
6.28	26.48	0.99	27.61	2.52	29.32	3.37
6.29	26.47	0.98	27.6	2.51	29.33	3.38
6.3	26.47	0.98	27.61	2.52	29.41	3.46
6.3	26.47	0.98	27.6	2.51	29.41	3.46
6.31	26.47	0.98	27.6	2.51	29.42	3.47
6.32	26.48	0.99	27.6	2.51	29.42	3.47
6.33	26.48	0.99	27.6	2.51	29.42	3.47
6.34	26.49	1	27.6	2.51	29.42	3.47
6.35	26.48	0.99	27.59	2.5	29.45	3.5
6.35	26.49	1	27.59	2.5	29.46	3.51
6.36	26.48	0.99	27.61	2.52	29.45	3.5
6.37	26.48	0.99	27.61	2.52	29.45	3.5
6.38	26.48	0.99	27.6	2.51	29.45	3.5
6.39	26.48	0.99	27.6	2.51	29.43	3.48
6.4	26.48	0.99	27.6	2.51	29.43	3.48
6.4	26.48	0.99	27.59	2.5	29.46	3.51
6.41	26.48	0.99	27.6	2.51	29.47	3.52
6.42	26.48	0.99	27.6	2.51	29.47	3.52
6.43	26.48	0.99	27.6	2.51	29.46	3.51
6.44	26.48	0.99	27.59	2.5	29.46	3.51
6.45	26.48	0.99	27.59	2.5	29.49	3.54
6.46	26.47	0.98	27.6	2.51	29.47	3.52
6.46	26.48	0.99	27.6	2.51	29.47	3.52
6.47	26.48	0.99	27.6	2.51	29.47	3.52
6.48	26.47	0.98	27.6	2.51	29.47	3.52
6.49	26.48	0.99	27.61	2.52	29.48	3.53
6.5	26.47	0.98	27.6	2.51	29.48	3.53
6.51	26.47	0.98	27.59	2.5	29.46	3.51
6.51	26.47	0.98	27.59	2.5	29.47	3.52
6.52	26.48	0.99	27.59	2.5	29.47	3.52
6.53	26.48	0.99	27.59	2.5	29.48	3.53
6.54	26.47	0.98	27.59	2.5	29.48	3.53
6.55	26.47	0.98	27.6	2.51	29.48	3.53
6.56	26.47	0.98	27.59	2.5	29.48	3.53
6.56	26.47	0.98	27.59	2.5	29.49	3.54
6.57	26.48	0.99	27.6	2.51	29.49	3.54
6.58	26.48	0.99	27.6	2.51	29.48	3.53
6.59	26.48	0.99	27.6	2.51	29.48	3.53
6.6	26.48	0.99	27.6	2.51	29.49	3.54
6.61	26.48	0.99	27.6	2.51	29.5	3.55
6.61	26.47	0.98	27.59	2.5	29.51	3.56
6.62	26.53	1.04	27.58	2.49	29.51	3.56
6.63	26.54	1.05	27.58	2.49	29.52	3.57
6.64	26.53	1.04	27.59	2.5	29.52	3.57
6.65	26.53	1.04	27.59	2.5	29.53	3.58
6.66	26.54	1.05	27.58	2.49	29.53	3.58
6.66	26.54	1.05	27.59	2.5	29.55	3.6
6.67	26.54	1.05	27.58	2.49	29.53	3.58
6.68	26.54	1.05	27.59	2.5	29.52	3.57
6.69	26.55	1.06	27.58	2.49	29.52	3.57
6.7	26.53	1.04	27.58	2.49	29.53	3.58
6.71	26.54	1.05	27.59	2.5	29.54	3.59
6.71	26.54	1.05	27.57	2.48	29.54	3.59
6.72	26.54	1.05	27.58	2.49	29.55	3.6
6.73	26.54	1.05	27.58	2.49	29.56	3.61
6.74	26.53	1.04	27.59	2.5	29.55	3.6
6.75	26.53	1.04	27.58	2.49	29.55	3.6
6.76	26.53	1.04	27.58	2.49	29.55	3.6
6.76	26.54	1.05	27.58	2.49	29.55	3.6
6.77	26.54	1.05	27.58	2.49	29.55	3.6
6.78	26.54	1.05	27.57	2.48	29.57	3.62
6.79	26.54	1.05	27.58	2.49	29.57	3.62
6.8	26.53	1.04	27.57	2.48	29.57	3.62
6.81	26.54	1.05	27.58	2.49	29.58	3.63
6.81	26.54	1.05	27.57	2.48	29.57	3.62
6.82	26.54	1.05	27.58	2.49	29.58	3.63
6.83	26.54	1.05	27.59	2.5	29.57	3.62
6.84	26.54	1.05	27.58	2.49	29.57	3.62
6.85	26.54	1.05	27.57	2.48	29.58	3.63
6.86	26.54	1.05	27.58	2.49	29.6	3.65
6.86	26.54	1.05	27.57	2.48	29.61	3.66
6.87	26.53	1.04	27.57	2.48	29.62	3.67
6.88	26.54	1.05	27.58	2.49	29.63	3.68
6.89	26.54	1.05	27.58	2.49	29.62	3.67
6.9	26.53	1.04	27.57	2.48	29.61	3.66
6.91	26.54	1.05	27.57	2.48	29.61	3.66
6.91	26.54	1.05	27.59	2.5	29.62	3.67
6.92	26.53	1.04	27.58	2.49	29.63	3.68
6.93	26.53	1.04	27.58	2.49	29.64	3.69
6.94	26.53	1.04	27.57	2.48	29.65	3.7
6.95	26.53	1.04	27.56	2.47	29.65	3.7
6.96	26.53	1.04	27.58	2.49	29.66	3.71
6.97	26.53	1.04	27.57	2.48	29.66	3.71
6.97	26.53	1.04	27.56	2.47	29.64	3.69
6.98	26.52	1.03	27.56	2.47	29.64	3.69
6.99	26.53	1.04	27.56	2.47	29.64	3.69
7	26.52	1.03	27.56	2.47	29.63	3.68
7.01	26.53	1.04	27.57	2.48	29.64	3.69
7.01	26.53	1.04	27.57	2.48	29.65	3.7
7.02	26.52	1.03	27.58	2.49	29.65	3.7
7.03	26.51	1.02	27.57	2.48	29.66	3.71
7.04	26.53	1.04	27.58	2.49	29.66	3.71
7.05	26.53	1.04	27.57	2.48	29.66	3.71
7.06	26.53	1.04	27.57	2.48	29.64	3.69
7.06	26.53	1.04	27.57	2.48	29.67	3.72
7.07	26.53	1.04	27.56	2.47	29.68	3.73
7.08	26.53	1.04	27.57	2.48	29.69	3.74
7.09	26.53	1.04	27.57	2.48	29.68	3.73
7.1	26.53	1.04	27.58	2.49	29.71	3.76
7.11	26.52	1.03	27.58	2.49	29.71	3.76
7.11	26.52	1.03	27.57	2.48	29.72	3.77
7.12	26.52	1.03	27.57	2.48	29.71	3.76
7.13	26.51	1.02	27.56	2.47	29.7	3.75
7.14	26.53	1.04	27.56	2.47	29.7	3.75
7.15	26.52	1.03	27.55	2.46	29.72	3.77
7.16	26.52	1.03	27.55	2.46	29.72	3.77
7.17	26.52	1.03	27.56	2.47	29.71	3.76
7.18	26.52	1.03	27.54	2.45	29.72	3.77
7.19	26.52	1.03	27.55	2.46	29.74	3.79
7.19	26.52	1.03	27.56	2.47	29.74	3.79
7.2	26.52	1.03	27.55	2.46	29.74	3.79
7.22	26.52	1.03	27.55	2.46	29.76	3.81
7.22	26.52	1.03	27.55	2.46	29.75	3.8
7.23	26.51	1.02	27.56	2.47	29.76	3.81
7.24	26.51	1.02	27.55	2.46	29.76	3.81
7.25	26.51	1.02	27.56	2.47	29.75	3.8
7.26	26.51	1.02	27.55	2.46	29.76	3.81
7.27	26.51	1.02	27.55	2.46	29.77	3.82
7.27	26.51	1.02	27.55	2.46	29.79	3.84
7.28	26.51	1.02	27.54	2.45	29.79	3.84
7.29	26.51	1.02	27.56	2.47	29.79	3.84
7.3	26.51	1.02	27.56	2.47	29.79	3.84
7.31	26.51	1.02	27.56	2.47	29.79	3.84
7.32	26.51	1.02	27.56	2.47	29.79	3.84
7.33	26.51	1.02	27.56	2.47	29.78	3.83
7.33	26.51	1.02	27.55	2.46	29.77	3.82
7.34	26.51	1.02	27.55	2.46	29.78	3.83
7.35	26.52	1.03	27.55	2.46	29.77	3.82
7.36	26.51	1.02	27.54	2.45	29.79	3.84
7.37	26.52	1.03	27.55	2.46	29.79	3.84
7.38	26.51	1.02	27.55	2.46	29.8	3.85
7.38	26.5	1.01	27.55	2.46	29.8	3.85
7.39	26.5	1.01	27.56	2.47	29.82	3.87
7.4	26.5	1.01	27.55	2.46	29.81	3.86
7.41	26.5	1.01	27.55	2.46	29.82	3.87
7.42	26.51	1.02	27.56	2.47	29.83	3.88
7.43	26.51	1.02	27.55	2.46	29.82	3.87
7.43	26.51	1.02	27.55	2.46	29.82	3.87
7.44	26.51	1.02	27.55	2.46	29.83	3.88
7.45	26.51	1.02	27.55	2.46	29.84	3.89
7.46	26.5	1.01	27.55	2.46	29.83	3.88
7.47	26.5	1.01	27.54	2.45	29.85	3.9
7.48	26.5	1.01	27.55	2.46	29.84	3.89
7.49	26.5	1.01	27.54	2.45	29.84	3.89
7.49	26.5	1.01	27.54	2.45	29.85	3.9
7.5	26.49	1	27.54	2.45	29.85	3.9
7.51	26.51	1.02	27.54	2.45	29.91	3.96
7.52	26.5	1.01	27.53	2.44	29.91	3.96
7.53	26.51	1.02	27.53	2.44	29.91	3.96
7.54	26.5	1.01	27.53	2.44	29.93	3.98
7.55	26.5	1.01	27.53	2.44	29.92	3.97
7.55	26.5	1.01	27.53	2.44	29.92	3.97
7.56	26.5	1.01	27.52	2.43	29.92	3.97
7.57	26.49	1	27.53	2.44	29.94	3.99
7.58	26.5	1.01	27.54	2.45	29.94	3.99
7.59	26.51	1.02	27.54	2.45	29.93	3.98
7.59	26.5	1.01	27.52	2.43	29.93	3.98
7.6	26.51	1.02	27.53	2.44	29.94	3.99
7.61	26.51	1.02	27.53	2.44	29.94	3.99
7.62	26.51	1.02	27.52	2.43	29.94	3.99
7.63	26.51	1.02	27.52	2.43	29.95	4
7.64	26.51	1.02	27.53	2.44	29.94	3.99
7.64	26.51	1.02	27.51	2.42	29.95	4
7.65	26.5	1.01	27.52	2.43	29.95	4
7.66	26.51	1.02	27.52	2.43	29.94	3.99
7.67	26.51	1.02	27.53	2.44	29.94	3.99
7.68	26.5	1.01	27.53	2.44	29.95	4
7.69	26.5	1.01	27.53	2.44	29.95	4
7.69	26.51	1.02	27.52	2.43	29.95	4
7.7	26.5	1.01	27.59	2.5	29.96	4.01
7.71	26.5	1.01	27.62	2.53	29.96	4.01
7.72	26.5	1.01	27.61	2.52	29.96	4.01
7.73	26.5	1.01	27.61	2.52	29.96	4.01
7.74	26.51	1.02	27.61	2.52	29.96	4.01
7.74	26.51	1.02	27.61	2.52	29.96	4.01
7.75	26.51	1.02	27.62	2.53	29.97	4.02
7.76	26.51	1.02	27.62	2.53	29.97	4.02
7.77	26.51	1.02	27.63	2.54	29.98	4.03
7.78	26.5	1.01	27.62	2.53	29.98	4.03
7.79	26.5	1.01	27.63	2.54	29.97	4.02
7.79	26.5	1.01	27.62	2.53	29.96	4.01
7.8	26.5	1.01	27.61	2.52	29.98	4.03
7.81	26.51	1.02	27.62	2.53	29.99	4.04
7.82	26.51	1.02	27.62	2.53	29.99	4.04
7.83	26.5	1.01	27.62	2.53	29.99	4.04
7.84	26.49	1	27.61	2.52	30	4.05
7.84	26.5	1.01	27.62	2.53	30.01	4.06
7.85	26.51	1.02	27.62	2.53	30.01	4.06
7.86	26.5	1.01	27.62	2.53	30.01	4.06
7.87	26.5	1.01	27.62	2.53	30.02	4.07
7.88	26.49	1	27.62	2.53	30	4.05
7.89	26.51	1.02	27.61	2.52	30	4.05
7.89	26.51	1.02	27.62	2.53	29.99	4.04
7.9	26.5	1.01	27.61	2.52	30	4.05
7.91	26.51	1.02	27.61	2.52	29.99	4.04
7.92	26.51	1.02	27.6	2.51	30	4.05
7.93	26.5	1.01	27.6	2.51	30	4.05
7.94	26.5	1.01	27.62	2.53	30.01	4.06
7.94	26.5	1.01	27.6	2.51	30.01	4.06
7.95	26.49	1	27.61	2.52	30.01	4.06
7.96	26.5	1.01	27.61	2.52	30.01	4.06
7.97	26.5	1.01	27.61	2.52	30	4.05
7.98	26.49	1	27.61	2.52	30	4.05
7.99	26.5	1.01	27.61	2.52	29.99	4.04
7.99	26.49	1	27.61	2.52	30	4.05
8	26.49	1	27.61	2.52	30.01	4.06
8.01	26.49	1	27.6	2.51	30.02	4.07
8.02	26.49	1	27.6	2.51	30.03	4.08
8.03	26.49	1	27.6	2.51	30.03	4.08
8.04	26.49	1	27.61	2.52	30.04	4.09
8.04	26.49	1	27.6	2.51	30.04	4.09
8.05	26.49	1	27.6	2.51	30.06	4.11
8.06	26.49	1	27.59	2.5	30.06	4.11
8.07	26.49	1	27.59	2.5	30.07	4.12
8.08	26.49	1	27.59	2.5	30.09	4.14
8.09	26.48	0.99	27.6	2.51	30.08	4.13
8.09	26.48	0.99	27.59	2.5	30.07	4.12
8.1	26.48	0.99	27.58	2.49	30.07	4.12
8.11	26.49	1	27.58	2.49	30.06	4.11
8.12	26.55	1.06	27.6	2.51	30.06	4.11
8.13	26.55	1.06	27.6	2.51	30.07	4.12
8.14	26.55	1.06	27.6	2.51	30.06	4.11
8.14	26.55	1.06	27.59	2.5	30.06	4.11
8.15	26.55	1.06	27.59	2.5	30.06	4.11
8.16	26.55	1.06	27.59	2.5	30.07	4.12
8.17	26.55	1.06	27.59	2.5	30.07	4.12
8.18	26.55	1.06	27.59	2.5	30.08	4.13
8.19	26.55	1.06	27.58	2.49	30.1	4.15
8.19	26.55	1.06	27.58	2.49	30.12	4.17
8.2	26.54	1.05	27.58	2.49	30.11	4.16
8.21	26.53	1.04	27.58	2.49	30.1	4.15
8.22	26.53	1.04	27.58	2.49	30.09	4.14
8.23	26.53	1.04	27.58	2.49	30.1	4.15
8.24	26.53	1.04	27.59	2.5	30.1	4.15
8.24	26.53	1.04	27.58	2.49	30.11	4.16
8.25	26.53	1.04	27.59	2.5	30.11	4.16
8.26	26.54	1.05	27.59	2.5	30.12	4.17
8.27	26.55	1.06	27.58	2.49	30.13	4.18
8.28	26.54	1.05	27.58	2.49	30.13	4.18
8.29	26.55	1.06	27.58	2.49	30.11	4.16
8.29	26.55	1.06	27.58	2.49	30.11	4.16
8.3	26.54	1.05	27.58	2.49	30.12	4.17
8.31	26.53	1.04	27.57	2.48	30.13	4.18
8.32	26.53	1.04	27.58	2.49	30.13	4.18
8.33	26.53	1.04	27.57	2.48	30.13	4.18
8.34	26.53	1.04	27.57	2.48	30.12	4.17
8.35	26.54	1.05	27.58	2.49	30.13	4.18
8.35	26.54	1.05	27.57	2.48	30.14	4.19
8.36	26.54	1.05	27.58	2.49	30.13	4.18
8.37	26.54	1.05	27.57	2.48	30.13	4.18
8.38	26.54	1.05	27.56	2.47	30.13	4.18
8.39	26.53	1.04	27.56	2.47	30.14	4.19
8.4	26.52	1.03	27.57	2.48	30.13	4.18
8.4	26.52	1.03	27.57	2.48	30.13	4.18
8.41	26.52	1.03	27.56	2.47	30.13	4.18
8.42	26.53	1.04	27.56	2.47	30.13	4.18
8.43	26.53	1.04	27.56	2.47	30.12	4.17
8.44	26.53	1.04	27.56	2.47	30.12	4.17
8.45	26.53	1.04	27.55	2.46	30.11	4.16
8.45	26.53	1.04	27.55	2.46	30.12	4.17
8.46	26.52	1.03	27.55	2.46	30.12	4.17
8.47	26.53	1.04	27.55	2.46	30.12	4.17
8.48	26.53	1.04	27.55	2.46	30.12	4.17
8.49	26.52	1.03	27.55	2.46	30.12	4.17
8.5	26.54	1.05	27.55	2.46	30.13	4.18
8.5	26.53	1.04	27.54	2.45	30.15	4.2
8.51	26.53	1.04	27.54	2.45	30.14	4.19
8.52	26.54	1.05	27.55	2.46	30.14	4.19
8.53	26.53	1.04	27.54	2.45	30.15	4.2
8.54	26.53	1.04	27.53	2.44	30.15	4.2
8.55	26.53	1.04	27.53	2.44	30.14	4.19
8.55	26.53	1.04	27.53	2.44	30.14	4.19
8.56	26.52	1.03	27.54	2.45	30.14	4.19
8.57	26.53	1.04	27.54	2.45	30.15	4.2
8.58	26.53	1.04	27.54	2.45	30.15	4.2
8.59	26.53	1.04	27.54	2.45	30.16	4.21
8.6	26.53	1.04	27.55	2.46	30.16	4.21
8.6	26.52	1.03	27.54	2.45	30.17	4.22
8.61	26.53	1.04	27.54	2.45	30.18	4.23
8.62	26.52	1.03	27.54	2.45	30.18	4.23
8.63	26.52	1.03	27.53	2.44	30.17	4.22
8.64	26.53	1.04	27.53	2.44	30.17	4.22
8.65	26.54	1.05	27.53	2.44	30.18	4.23
8.65	26.54	1.05	27.54	2.45	30.19	4.24
8.66	26.54	1.05	27.54	2.45	30.18	4.23
8.67	26.53	1.04	27.54	2.45	30.18	4.23
8.68	26.54	1.05	27.53	2.44	30.19	4.24
8.69	26.53	1.04	27.54	2.45	30.19	4.24
8.7	26.52	1.03	27.54	2.45	30.18	4.23
8.7	26.52	1.03	27.54	2.45	30.19	4.24
8.71	26.52	1.03	27.54	2.45	30.2	4.25
8.72	26.52	1.03	27.53	2.44	30.2	4.25
8.73	26.53	1.04	27.54	2.45	30.21	4.26
8.74	26.53	1.04	27.53	2.44	30.22	4.27
8.75	26.53	1.04	27.53	2.44	30.22	4.27
8.75	26.53	1.04	27.53	2.44	30.25	4.3
8.76	26.52	1.03	27.54	2.45	30.28	4.33
8.77	26.52	1.03	27.53	2.44	30.29	4.34
8.78	26.51	1.02	27.54	2.45	30.28	4.33
8.79	26.52	1.03	27.53	2.44	30.27	4.32
8.8	26.52	1.03	27.53	2.44	30.28	4.33
8.8	26.53	1.04	27.53	2.44	30.26	4.31
8.81	26.52	1.03	27.53	2.44	30.22	4.27
8.82	26.51	1.02	27.52	2.43	30.23	4.28
8.83	26.52	1.03	27.53	2.44	30.23	4.28
8.84	26.52	1.03	27.53	2.44	30.23	4.28
8.85	26.51	1.02	27.53	2.44	30.23	4.28
8.85	26.51	1.02	27.53	2.44	30.25	4.3
8.86	26.52	1.03	27.53	2.44	30.25	4.3
8.87	26.5	1.01	27.53	2.44	30.25	4.3
8.88	26.52	1.03	27.52	2.43	30.26	4.31
8.89	26.52	1.03	27.52	2.43	30.25	4.3
8.9	26.52	1.03	27.52	2.43	30.26	4.31
8.9	26.52	1.03	27.52	2.43	30.25	4.3
8.91	26.52	1.03	27.52	2.43	30.23	4.28
8.92	26.51	1.02	27.52	2.43	30.24	4.29
8.93	26.52	1.03	27.51	2.42	30.25	4.3
8.94	26.51	1.02	27.51	2.42	30.25	4.3
8.95	26.51	1.02	27.52	2.43	30.25	4.3
8.95	26.52	1.03	27.51	2.42	30.26	4.31
8.96	26.52	1.03	27.51	2.42	30.25	4.3
8.97	26.51	1.02	27.51	2.42	30.25	4.3
8.98	26.51	1.02	27.51	2.42	30.27	4.32
8.99	26.52	1.03	27.51	2.42	30.28	4.33
9	26.51	1.02	27.51	2.42	30.26	4.31
9	26.51	1.02	27.51	2.42	30.27	4.32
9.01	26.5	1.01	27.51	2.42	30.27	4.32
9.02	26.5	1.01	27.5	2.41	30.27	4.32
9.03	26.51	1.02	27.5	2.41	30.27	4.32
9.04	26.51	1.02	27.51	2.42	30.27	4.32
9.05	26.51	1.02	27.51	2.42	30.28	4.33
9.05	26.51	1.02	27.5	2.41	30.29	4.34
9.06	26.5	1.01	27.5	2.41	30.28	4.33
9.07	26.5	1.01	27.5	2.41	30.29	4.34
9.08	26.5	1.01	27.5	2.41	30.29	4.34
9.09	26.5	1.01	27.5	2.41	30.28	4.33
9.1	26.5	1.01	27.5	2.41	30.29	4.34
9.1	26.51	1.02	27.49	2.4	30.29	4.34
9.11	26.5	1.01	27.49	2.4	30.3	4.35
9.12	26.51	1.02	27.48	2.39	30.31	4.36
9.13	26.5	1.01	27.49	2.4	30.29	4.34
9.14	26.49	1	27.49	2.4	30.29	4.34
9.15	26.5	1.01	27.5	2.41	30.3	4.35
9.16	26.5	1.01	27.5	2.41	30.32	4.37
9.16	26.5	1.01	27.5	2.41	30.38	4.43
9.17	26.5	1.01	27.5	2.41	30.4	4.45
9.18	26.51	1.02	27.49	2.4	30.4	4.45
9.19	26.51	1.02	27.5	2.41	30.39	4.44
9.2	26.51	1.02	27.5	2.41	30.41	4.46
9.2	26.5	1.01	27.49	2.4	30.41	4.46
9.21	26.51	1.02	27.49	2.4	30.4	4.45
9.22	26.5	1.01	27.51	2.42	30.42	4.47
9.23	26.5	1.01	27.49	2.4	30.4	4.45
9.24	26.5	1.01	27.49	2.4	30.41	4.46
9.25	26.5	1.01	27.5	2.41	30.41	4.46
9.25	26.5	1.01	27.48	2.39	30.42	4.47
9.26	26.5	1.01	27.48	2.39	30.42	4.47
9.27	26.49	1	27.48	2.39	30.43	4.48
9.28	26.5	1.01	27.58	2.49	30.42	4.47
9.29	26.49	1	27.58	2.49	30.42	4.47
9.3	26.51	1.02	27.57	2.48	30.43	4.48
9.31	26.51	1.02	27.57	2.48	30.42	4.47
9.31	26.51	1.02	27.58	2.49	30.41	4.46
9.32	26.51	1.02	27.58	2.49	30.43	4.48
9.33	26.51	1.02	27.58	2.49	30.44	4.49
9.34	26.51	1.02	27.58	2.49	30.43	4.48
9.35	26.51	1.02	27.58	2.49	30.44	4.49
9.36	26.51	1.02	27.58	2.49	30.43	4.48
9.36	26.51	1.02	27.58	2.49	30.43	4.48
9.37	26.5	1.01	27.58	2.49	30.43	4.48
9.38	26.5	1.01	27.58	2.49	30.43	4.48
9.39	26.5	1.01	27.58	2.49	30.44	4.49
9.4	26.5	1.01	27.58	2.49	30.43	4.48
9.41	26.5	1.01	27.58	2.49	30.43	4.48
9.41	26.5	1.01	27.59	2.5	30.43	4.48
9.42	26.5	1.01	27.59	2.5	30.43	4.48
9.43	26.52	1.03	27.58	2.49	30.43	4.48
9.44	26.52	1.03	27.58	2.49	30.42	4.47
9.45	26.52	1.03	27.58	2.49	30.43	4.48
9.46	26.52	1.03	27.57	2.48	30.44	4.49
9.46	26.52	1.03	27.58	2.49	30.44	4.49
9.47	26.52	1.03	27.58	2.49	30.43	4.48
9.48	26.52	1.03	27.58	2.49	30.42	4.47
9.49	26.52	1.03	27.58	2.49	30.42	4.47
9.5	26.52	1.03	27.59	2.5	30.43	4.48
9.51	26.52	1.03	27.58	2.49	30.43	4.48
9.51	26.52	1.03	27.57	2.48	30.43	4.48
9.52	26.52	1.03	27.57	2.48	30.43	4.48
9.53	26.52	1.03	27.57	2.48	30.43	4.48
9.54	26.52	1.03	27.57	2.48	30.44	4.49
9.55	26.52	1.03	27.58	2.49	30.44	4.49
9.56	26.52	1.03	27.58	2.49	30.44	4.49
9.56	26.52	1.03	27.58	2.49	30.45	4.5
9.57	26.53	1.04	27.57	2.48	30.45	4.5
9.58	26.53	1.04	27.57	2.48	30.45	4.5
9.59	26.53	1.04	27.58	2.49	30.45	4.5
9.6	26.53	1.04	27.58	2.49	30.46	4.51
9.61	26.53	1.04	27.57	2.48	30.47	4.52
9.61	26.53	1.04	27.58	2.49	30.46	4.51
9.62	26.53	1.04	27.56	2.47	30.45	4.5
9.63	26.53	1.04	27.57	2.48	30.44	4.49
9.64	26.53	1.04	27.57	2.48	30.44	4.49
9.65	26.54	1.05	27.57	2.48	30.44	4.49
9.66	26.54	1.05	27.57	2.48	30.45	4.5
9.66	26.54	1.05	27.56	2.47	30.47	4.52
9.67	26.54	1.05	27.56	2.47	30.46	4.51
9.68	26.54	1.05	27.57	2.48	30.47	4.52
9.69	26.55	1.06	27.57	2.48	30.47	4.52
9.7	26.55	1.06	27.57	2.48	30.47	4.52
9.71	26.55	1.06	27.57	2.48	30.47	4.52
9.71	26.55	1.06	27.57	2.48	30.47	4.52
9.72	26.55	1.06	27.57	2.48	30.47	4.52
9.73	26.55	1.06	27.57	2.48	30.48	4.53
9.74	26.54	1.05	27.57	2.48	30.47	4.52
9.75	26.56	1.07	27.55	2.46	30.48	4.53
9.76	26.56	1.07	27.56	2.47	30.48	4.53
9.76	26.55	1.06	27.55	2.46	30.5	4.55
9.77	26.56	1.07	27.57	2.48	30.5	4.55
9.78	26.56	1.07	27.57	2.48	30.5	4.55
9.79	26.56	1.07	27.56	2.47	30.5	4.55
9.8	26.56	1.07	27.56	2.47	30.5	4.55
9.81	26.56	1.07	27.55	2.46	30.5	4.55
9.81	26.56	1.07	27.57	2.48	30.5	4.55
9.82	26.56	1.07	27.56	2.47	30.51	4.56
9.83	26.56	1.07	27.56	2.47	30.5	4.55
9.84	26.56	1.07	27.55	2.46	30.51	4.56
9.85	26.56	1.07	27.55	2.46	30.5	4.55
9.86	26.55	1.06	27.56	2.47	30.5	4.55
9.86	26.57	1.08	27.56	2.47	30.51	4.56
9.87	26.56	1.07	27.56	2.47	30.5	4.55
9.88	26.56	1.07	27.56	2.47	30.51	4.56
9.89	26.57	1.08	27.56	2.47	30.49	4.54
9.9	26.56	1.07	27.56	2.47	30.51	4.56
9.91	26.56	1.07	27.55	2.46	30.51	4.56
9.92	26.56	1.07	27.56	2.47	30.5	4.55
9.92	26.56	1.07	27.55	2.46	30.5	4.55
9.93	26.56	1.07	27.56	2.47	30.51	4.56
9.94	26.57	1.08	27.54	2.45	30.52	4.57
9.95	26.56	1.07	27.53	2.44	30.52	4.57
9.96	26.56	1.07	27.55	2.46	30.5	4.55
9.96	26.56	1.07	27.54	2.45	30.51	4.56
9.97	26.56	1.07	27.55	2.46	30.51	4.56
9.98	26.56	1.07	27.54	2.45	30.51	4.56
9.99	26.56	1.07	27.53	2.44	30.51	4.56
10	26.56	1.07	27.53	2.44	30.52	4.57
10.01	26.56	1.07	27.54	2.45	30.53	4.58
10.01	26.56	1.07	27.53	2.44	30.52	4.57
10.02	26.56	1.07	27.54	2.45	30.53	4.58
10.03	26.56	1.07	27.53	2.44	30.53	4.58
10.04	26.56	1.07	27.53	2.44	30.56	4.61
10.05	26.55	1.06	27.53	2.44	30.54	4.59
10.06	26.55	1.06	27.55	2.46	30.55	4.6
10.07	26.55	1.06	27.54	2.45	30.55	4.6
10.07	26.57	1.08	27.54	2.45	30.53	4.58
10.08	26.57	1.08	27.54	2.45	30.52	4.57
10.09	26.57	1.08	27.53	2.44	30.55	4.6
10.1	26.57	1.08	27.55	2.46	30.54	4.59
10.11	26.57	1.08	27.53	2.44	30.54	4.59
10.12	26.57	1.08	27.53	2.44	30.54	4.59
10.12	26.57	1.08	27.53	2.44	30.56	4.61
10.13	26.57	1.08	27.53	2.44	30.55	4.6
10.14	26.57	1.08	27.54	2.45	30.56	4.61
10.15	26.57	1.08	27.53	2.44	30.55	4.6
10.16	26.57	1.08	27.53	2.44	30.55	4.6
10.17	26.57	1.08	27.53	2.44	30.55	4.6
10.17	26.57	1.08	27.52	2.43	30.55	4.6
10.18	26.57	1.08	27.53	2.44	30.56	4.61
10.19	26.57	1.08	27.52	2.43	30.55	4.6
10.2	26.57	1.08	27.53	2.44	30.54	4.59
10.21	26.57	1.08	27.52	2.43	30.55	4.6
10.22	26.57	1.08	27.53	2.44	30.55	4.6
10.22	26.57	1.08	27.53	2.44	30.55	4.6
10.23	26.57	1.08	27.53	2.44	30.55	4.6
10.24	26.57	1.08	27.53	2.44	30.56	4.61
10.25	26.57	1.08	27.53	2.44	30.58	4.63
10.26	26.57	1.08	27.52	2.43	30.59	4.64
10.27	26.57	1.08	27.52	2.43	30.58	4.63
10.27	26.57	1.08	27.52	2.43	30.59	4.64
10.28	26.56	1.07	27.52	2.43	30.57	4.62
10.29	26.56	1.07	27.52	2.43	30.55	4.6
10.3	26.56	1.07	27.51	2.42	30.55	4.6
10.31	26.56	1.07	27.51	2.42	30.57	4.62
10.32	26.56	1.07	27.51	2.42	30.57	4.62
10.32	26.57	1.08	27.52	2.43	30.57	4.62
10.33	26.57	1.08	27.51	2.42	30.58	4.63
10.34	26.57	1.08	27.52	2.43	30.58	4.63
10.35	26.57	1.08	27.51	2.42	30.58	4.63
10.36	26.57	1.08	27.51	2.42	30.58	4.63
10.37	26.57	1.08	27.51	2.42	30.59	4.64
10.37	26.57	1.08	27.5	2.41	30.58	4.63
10.38	26.57	1.08	27.5	2.41	30.58	4.63
10.39	26.57	1.08	27.5	2.41	30.59	4.64
10.4	26.57	1.08	27.51	2.42	30.58	4.63
10.41	26.57	1.08	27.5	2.41	30.57	4.62
10.42	26.57	1.08	27.5	2.41	30.59	4.64
10.42	26.57	1.08	27.51	2.42	30.59	4.64
10.43	26.57	1.08	27.51	2.42	30.6	4.65
10.44	26.57	1.08	27.51	2.42	30.61	4.66
10.45	26.57	1.08	27.51	2.42	30.62	4.67
10.46	26.57	1.08	27.5	2.41	30.6	4.65
10.47	26.57	1.08	27.5	2.41	30.59	4.64
10.47	26.57	1.08	27.5	2.41	30.6	4.65
10.48	26.57	1.08	27.5	2.41	30.61	4.66
10.49	26.57	1.08	27.5	2.41	30.61	4.66
10.5	26.57	1.08	27.5	2.41	30.61	4.66
10.51	26.57	1.08	27.5	2.41	30.61	4.66
10.52	26.57	1.08	27.5	2.41	30.6	4.65
10.52	26.57	1.08	27.5	2.41	30.6	4.65
10.53	26.57	1.08	27.5	2.41	30.6	4.65
10.54	26.57	1.08	27.5	2.41	30.61	4.66
10.55	26.57	1.08	27.5	2.41	30.61	4.66
10.56	26.57	1.08	27.49	2.4	30.61	4.66
10.57	26.57	1.08	27.49	2.4	30.6	4.65
10.57	26.57	1.08	27.48	2.39	30.6	4.65
10.58	26.57	1.08	27.48	2.39	30.6	4.65
10.59	26.57	1.08	27.48	2.39	30.61	4.66
10.6	26.57	1.08	27.49	2.4	30.63	4.68
10.61	26.57	1.08	27.49	2.4	30.63	4.68
10.62	26.57	1.08	27.49	2.4	30.64	4.69
10.62	26.57	1.08	27.49	2.4	30.63	4.68
10.63	26.57	1.08	27.49	2.4	30.63	4.68
10.64	26.57	1.08	27.49	2.4	30.62	4.67
10.65	26.57	1.08	27.49	2.4	30.62	4.67
10.66	26.57	1.08	27.48	2.39	30.61	4.66
10.67	26.57	1.08	27.48	2.39	30.61	4.66
10.67	26.57	1.08	27.48	2.39	30.61	4.66
10.68	26.57	1.08	27.48	2.39	30.62	4.67
10.69	26.57	1.08	27.49	2.4	30.62	4.67
10.7	26.57	1.08	27.49	2.4	30.62	4.67
10.71	26.57	1.08	27.5	2.41	30.63	4.68
10.72	26.56	1.07	27.49	2.4	30.63	4.68
10.72	26.56	1.07	27.49	2.4	30.63	4.68
10.73	26.56	1.07	27.49	2.4	30.63	4.68
10.74	26.56	1.07	27.48	2.39	30.63	4.68
10.75	26.57	1.08	27.49	2.4	30.63	4.68
10.76	26.57	1.08	27.48	2.39	30.63	4.68
10.77	26.57	1.08	27.49	2.4	30.63	4.68
10.77	26.57	1.08	27.48	2.39	30.63	4.68
10.78	26.57	1.08	27.49	2.4	30.64	4.69
10.79	26.57	1.08	27.49	2.4	30.64	4.69
10.8	26.58	1.09	27.5	2.41	30.63	4.68
10.81	26.58	1.09	27.49	2.4	30.62	4.67
10.82	26.58	1.09	27.49	2.4	30.61	4.66
10.82	26.58	1.09	27.48	2.39	30.62	4.67
10.83	26.58	1.09	27.57	2.48	30.62	4.67
10.84	26.58	1.09	27.57	2.48	30.61	4.66
10.85	26.58	1.09	27.58	2.49	30.62	4.67
10.86	26.58	1.09	27.57	2.48	30.61	4.66
10.87	26.58	1.09	27.57	2.48	30.61	4.66
10.88	26.58	1.09	27.58	2.49	30.61	4.66
10.88	26.58	1.09	27.58	2.49	30.62	4.67
10.89	26.58	1.09	27.57	2.48	30.63	4.68
10.9	26.58	1.09	27.57	2.48	30.62	4.67
10.91	26.58	1.09	27.57	2.48	30.63	4.68
10.92	26.59	1.1	27.56	2.47	30.62	4.67
10.93	26.59	1.1	27.57	2.48	30.63	4.68
10.93	26.59	1.1	27.56	2.47	30.63	4.68
10.94	26.59	1.1	27.56	2.47	30.64	4.69
10.95	26.59	1.1	27.56	2.47	30.64	4.69
10.96	26.59	1.1	27.56	2.47	30.64	4.69
10.97	26.59	1.1	27.57	2.48	30.63	4.68
10.98	26.59	1.1	27.56	2.47	30.64	4.69
10.98	26.59	1.1	27.56	2.47	30.64	4.69
10.99	26.59	1.1	27.56	2.47	30.65	4.7
11	26.59	1.1	27.54	2.45	30.64	4.69
11.01	26.59	1.1	27.54	2.45	30.64	4.69
11.02	26.59	1.1	27.55	2.46	30.64	4.69
11.03	26.59	1.1	27.55	2.46	30.64	4.69
11.03	26.59	1.1	27.54	2.45	30.64	4.69
11.04	26.59	1.1	27.54	2.45	30.63	4.68
11.05	26.59	1.1	27.54	2.45	30.63	4.68
11.06	26.59	1.1	27.55	2.46	30.65	4.7
11.07	26.59	1.1	27.55	2.46	30.65	4.7
11.08	26.59	1.1	27.55	2.46	30.65	4.7
11.08	26.59	1.1	27.55	2.46	30.65	4.7
11.09	26.59	1.1	27.54	2.45	30.65	4.7
11.1	26.58	1.09	27.54	2.45	30.64	4.69
11.11	26.58	1.09	27.54	2.45	30.65	4.7
11.12	26.58	1.09	27.54	2.45	30.64	4.69
11.13	26.58	1.09	27.54	2.45	30.64	4.69
11.13	26.58	1.09	27.54	2.45	30.64	4.69
11.14	26.58	1.09	27.53	2.44	30.64	4.69
11.15	26.58	1.09	27.55	2.46	30.64	4.69
11.16	26.58	1.09	27.55	2.46	30.64	4.69
11.17	26.58	1.09	27.54	2.45	30.63	4.68
11.18	26.58	1.09	27.54	2.45	30.65	4.7
11.18	26.57	1.08	27.54	2.45	30.65	4.7
11.19	26.57	1.08	27.53	2.44	30.65	4.7
11.2	26.57	1.08	27.52	2.43	30.66	4.71
11.21	26.57	1.08	27.53	2.44	30.66	4.71
11.22	26.57	1.08	27.52	2.43	30.65	4.7
11.23	26.57	1.08	27.53	2.44	30.64	4.69
11.23	26.57	1.08	27.52	2.43	30.65	4.7
11.24	26.57	1.08	27.54	2.45	30.65	4.7
11.25	26.57	1.08	27.54	2.45	30.65	4.7
11.26	26.57	1.08	27.54	2.45	30.64	4.69
11.27	26.6	1.11	27.54	2.45	30.66	4.71
11.28	26.6	1.11	27.54	2.45	30.67	4.72
11.28	26.6	1.11	27.55	2.46	30.66	4.71
11.29	26.6	1.11	27.55	2.46	30.66	4.71
11.3	26.6	1.11	27.54	2.45	30.64	4.69
11.31	26.6	1.11	27.54	2.45	30.63	4.68
11.32	26.6	1.11	27.54	2.45	30.63	4.68
11.33	26.6	1.11	27.54	2.45	30.63	4.68
11.33	26.6	1.11	27.55	2.46	30.64	4.69
11.34	26.6	1.11	27.56	2.47	30.65	4.7
11.35	26.6	1.11	27.56	2.47	30.65	4.7
11.36	26.6	1.11	27.55	2.46	30.65	4.7
11.37	26.6	1.11	27.55	2.46	30.65	4.7
11.38	26.6	1.11	27.54	2.45	30.65	4.7
11.38	26.6	1.11	27.54	2.45	30.65	4.7
11.39	26.6	1.11	27.53	2.44	30.66	4.71
11.4	26.63	1.14	27.52	2.43	30.67	4.72
11.41	26.63	1.14	27.52	2.43	30.63	4.68
11.42	26.63	1.14	27.53	2.44	30.64	4.69
11.43	26.63	1.14	27.54	2.45	30.66	4.71
11.43	26.63	1.14	27.53	2.44	30.67	4.72
11.44	26.63	1.14	27.53	2.44	30.67	4.72
11.45	26.63	1.14	27.53	2.44	30.66	4.71
11.46	26.63	1.14	27.53	2.44	30.65	4.7
11.47	26.63	1.14	27.52	2.43	30.63	4.68
11.48	26.63	1.14	27.52	2.43	30.64	4.69
11.48	26.63	1.14	27.52	2.43	30.63	4.68
11.49	26.63	1.14	27.52	2.43	30.65	4.7
11.5	26.63	1.14	27.52	2.43	30.66	4.71
11.51	26.63	1.14	27.52	2.43	30.66	4.71
11.52	26.63	1.14	27.54	2.45	30.66	4.71
11.53	26.63	1.14	27.53	2.44	30.66	4.71
11.53	26.63	1.14	27.53	2.44	30.66	4.71
11.54	26.63	1.14	27.52	2.43	30.74	4.79
11.55	26.63	1.14	27.52	2.43	30.74	4.79
11.56	26.63	1.14	27.52	2.43	30.74	4.79
11.57	26.63	1.14	27.51	2.42	30.74	4.79
11.58	26.63	1.14	27.51	2.42	30.75	4.8
11.59	26.63	1.14	27.52	2.43	30.75	4.8
11.59	26.63	1.14	27.52	2.43	30.76	4.81
11.6	26.63	1.14	27.52	2.43	30.77	4.82
11.61	26.63	1.14	27.53	2.44	30.76	4.81
11.62	26.6	1.11	27.52	2.43	30.75	4.8
11.63	26.6	1.11	27.53	2.44	30.74	4.79
11.63	26.6	1.11	27.53	2.44	30.74	4.79
11.64	26.6	1.11	27.53	2.44	30.76	4.81
11.65	26.64	1.15	27.54	2.45	30.76	4.81
11.66	26.64	1.15	27.53	2.44	30.75	4.8
11.67	26.64	1.15	27.53	2.44	30.75	4.8
11.68	26.64	1.15	27.53	2.44	30.74	4.79
11.68	26.64	1.15	27.52	2.43	30.75	4.8
11.69	26.64	1.15	27.52	2.43	30.76	4.81
11.7	26.64	1.15	27.52	2.43	30.75	4.8
11.71	26.64	1.15	27.52	2.43	30.75	4.8
11.72	26.64	1.15	27.51	2.42	30.75	4.8
11.73	26.64	1.15	27.52	2.43	30.75	4.8
11.74	26.63	1.14	27.52	2.43	30.75	4.8
11.74	26.64	1.15	27.52	2.43	30.74	4.79
11.75	26.64	1.15	27.51	2.42	30.73	4.78
11.76	26.64	1.15	27.51	2.42	30.74	4.79
11.77	26.64	1.15	27.51	2.42	30.75	4.8
11.78	26.64	1.15	27.51	2.42	30.76	4.81
11.79	26.64	1.15	27.51	2.42	30.76	4.81
11.79	26.64	1.15	27.51	2.42	30.76	4.81
11.8	26.64	1.15	27.52	2.43	30.75	4.8
11.81	26.64	1.15	27.52	2.43	30.73	4.78
11.82	26.64	1.15	27.52	2.43	30.73	4.78
11.83	26.64	1.15	27.51	2.42	30.73	4.78
11.84	26.64	1.15	27.51	2.42	30.73	4.78
11.84	26.62	1.13	27.51	2.42	30.72	4.77
11.85	26.62	1.13	27.51	2.42	30.73	4.78
11.86	26.62	1.13	27.51	2.42	30.71	4.76
11.87	26.62	1.13	27.52	2.43	30.73	4.78
11.88	26.62	1.13	27.51	2.42	30.75	4.8
11.89	26.62	1.13	27.52	2.43	30.74	4.79
11.89	26.62	1.13	27.51	2.42	30.74	4.79
11.9	26.62	1.13	27.51	2.42	30.73	4.78
11.91	26.64	1.15	27.51	2.42	30.74	4.79
11.92	26.63	1.14	27.51	2.42	30.74	4.79
11.93	26.63	1.14	27.52	2.43	30.73	4.78
11.94	26.63	1.14	27.51	2.42	30.72	4.77
11.94	26.63	1.14	27.51	2.42	30.73	4.78
11.95	26.63	1.14	27.51	2.42	30.71	4.76
11.96	26.63	1.14	27.51	2.42	30.71	4.76
11.97	26.63	1.14	27.51	2.42	30.72	4.77
11.98	26.63	1.14	27.52	2.43	30.73	4.78
11.99	26.63	1.14	27.51	2.42	30.74	4.79
11.99	26.63	1.14	27.51	2.42	30.74	4.79
12	26.63	1.14	27.51	2.42	30.75	4.8
12.01	26.63	1.14	27.51	2.42	30.74	4.79
12.02	26.63	1.14	27.5	2.41	30.74	4.79
12.03	26.63	1.14	27.51	2.42	30.75	4.8
12.04	26.63	1.14	27.5	2.41	30.75	4.8
12.04	26.63	1.14	27.51	2.42	30.74	4.79
12.05	26.63	1.14	27.5	2.41	30.74	4.79
12.06	26.63	1.14	27.51	2.42	30.74	4.79
12.07	26.63	1.14	27.52	2.43	30.74	4.79
12.08	26.63	1.14	27.51	2.42	30.75	4.8
12.09	26.63	1.14	27.51	2.42	30.73	4.78
12.09	26.63	1.14	27.51	2.42	30.73	4.78
12.1	26.63	1.14	27.51	2.42	30.74	4.79
12.11	26.63	1.14	27.51	2.42	30.74	4.79
12.12	26.63	1.14	27.5	2.41	30.74	4.79
12.13	26.63	1.14	27.51	2.42	30.74	4.79
12.14	26.63	1.14	27.51	2.42	30.74	4.79
12.14	26.63	1.14	27.51	2.42	30.74	4.79
12.15	26.63	1.14	27.5	2.41	30.73	4.78
12.16	26.63	1.14	27.51	2.42	30.72	4.77
12.17	26.63	1.14	27.52	2.43	30.73	4.78
12.18	26.63	1.14	27.51	2.42	30.74	4.79
12.19	26.63	1.14	27.52	2.43	30.74	4.79
12.19	26.63	1.14	27.52	2.43	30.75	4.8
12.2	26.63	1.14	27.51	2.42	30.74	4.79
12.21	26.63	1.14	27.52	2.43	30.74	4.79
12.22	26.63	1.14	27.52	2.43	30.74	4.79
12.23	26.63	1.14	27.51	2.42	30.73	4.78
12.24	26.63	1.14	27.52	2.43	30.74	4.79
12.24	26.63	1.14	27.51	2.42	30.76	4.81
12.25	26.63	1.14	27.52	2.43	30.76	4.81
12.26	26.63	1.14	27.52	2.43	30.77	4.82
12.27	26.63	1.14	27.52	2.43	30.76	4.81
12.28	26.63	1.14	27.52	2.43	30.76	4.81
12.29	26.63	1.14	27.51	2.42	30.76	4.81
12.29	26.63	1.14	27.52	2.43	30.76	4.81
12.3	26.63	1.14	27.51	2.42	30.77	4.82
12.31	26.63	1.14	27.5	2.41	30.77	4.82
12.32	26.63	1.14	27.5	2.41	30.77	4.82
12.33	26.63	1.14	27.49	2.4	30.77	4.82
12.34	26.63	1.14	27.49	2.4	30.77	4.82
12.35	26.62	1.13	27.51	2.42	30.76	4.81
12.35	26.62	1.13	27.5	2.41	30.76	4.81
12.36	26.62	1.13	27.5	2.41	30.76	4.81
12.37	26.62	1.13	27.51	2.42	30.76	4.81
12.38	26.62	1.13	27.5	2.41	30.76	4.81
12.39	26.62	1.13	27.5	2.41	30.78	4.83
12.39	26.62	1.13	27.5	2.41	30.78	4.83
12.4	26.62	1.13	27.49	2.4	30.77	4.82
12.41	26.62	1.13	27.49	2.4	30.78	4.83
12.42	26.62	1.13	27.49	2.4	30.77	4.82
12.43	26.62	1.13	27.48	2.39	30.76	4.81
12.44	26.62	1.13	27.5	2.41	30.77	4.82
12.45	26.62	1.13	27.5	2.41	30.76	4.81
12.45	26.64	1.15	27.5	2.41	30.76	4.81
12.46	26.64	1.15	27.49	2.4	30.76	4.81
12.47	26.64	1.15	27.49	2.4	30.77	4.82
12.48	26.64	1.15	27.49	2.4	30.78	4.83
12.49	26.64	1.15	27.48	2.39	30.78	4.83
12.5	26.64	1.15	27.48	2.39	30.78	4.83
12.5	26.64	1.15	27.48	2.39	30.77	4.82
12.51	26.64	1.15	27.48	2.39	30.76	4.81
12.52	26.64	1.15	27.48	2.39	30.76	4.81
12.53	26.64	1.15	27.48	2.39	30.76	4.81
12.54	26.63	1.14	27.48	2.39	30.77	4.82
12.55	26.63	1.14	27.47	2.38	30.77	4.82
12.55	26.63	1.14	27.48	2.39	30.77	4.82
12.56	26.63	1.14	27.48	2.39	30.75	4.8
12.57	26.63	1.14	27.48	2.39	30.76	4.81
12.58	26.63	1.14	27.48	2.39	30.76	4.81
12.59	26.63	1.14	27.48	2.39	30.77	4.82
12.6	26.63	1.14	27.61	2.52	30.76	4.81
12.6	26.63	1.14	27.6	2.51	30.76	4.81
12.61	26.63	1.14	27.6	2.51	30.76	4.81
12.62	26.63	1.14	27.61	2.52	30.76	4.81
12.63	26.63	1.14	27.61	2.52	30.77	4.82
12.64	26.63	1.14	27.61	2.52	30.76	4.81
12.65	26.63	1.14	27.61	2.52	30.76	4.81
12.65	26.62	1.13	27.62	2.53	30.77	4.82
12.66	26.62	1.13	27.61	2.52	30.77	4.82
12.67	26.62	1.13	27.61	2.52	30.77	4.82
12.68	26.62	1.13	27.61	2.52	30.78	4.83
12.69	26.62	1.13	27.61	2.52	30.78	4.83
12.7	26.62	1.13	27.6	2.51	30.77	4.82
12.7	26.62	1.13	27.6	2.51	30.77	4.82
12.71	26.62	1.13	27.6	2.51	30.77	4.82
12.72	26.62	1.13	27.59	2.5	30.76	4.81
12.73	26.62	1.13	27.59	2.5	30.76	4.81
12.74	26.62	1.13	27.58	2.49	30.77	4.82
12.75	26.62	1.13	27.57	2.48	30.77	4.82
12.75	26.63	1.14	27.58	2.49	30.76	4.81
12.76	26.63	1.14	27.57	2.48	30.76	4.81
12.77	26.63	1.14	27.57	2.48	30.76	4.81
12.78	26.63	1.14	27.57	2.48	30.75	4.8
12.79	26.62	1.13	27.57	2.48	30.77	4.82
12.8	26.62	1.13	27.57	2.48	30.76	4.81
12.8	26.62	1.13	27.58	2.49	30.75	4.8
12.81	26.62	1.13	27.58	2.49	30.74	4.79
12.82	26.62	1.13	27.57	2.48	30.74	4.79
12.83	26.62	1.13	27.57	2.48	30.73	4.78
12.84	26.62	1.13	27.57	2.48	30.75	4.8
12.85	26.65	1.16	27.57	2.48	30.74	4.79
12.85	26.65	1.16	27.58	2.49	30.73	4.78
12.86	26.65	1.16	27.57	2.48	30.74	4.79
12.87	26.65	1.16	27.56	2.47	30.74	4.79
12.88	26.65	1.16	27.56	2.47	30.75	4.8
12.89	26.65	1.16	27.55	2.46	30.75	4.8
12.9	26.65	1.16	27.57	2.48	30.73	4.78
12.9	26.65	1.16	27.56	2.47	30.74	4.79
12.91	26.65	1.16	27.56	2.47	30.76	4.81
12.92	26.65	1.16	27.55	2.46	30.76	4.81
12.93	26.65	1.16	27.55	2.46	30.77	4.82
12.94	26.65	1.16	27.55	2.46	30.76	4.81
12.95	26.65	1.16	27.55	2.46	30.75	4.8
12.95	26.65	1.16	27.56	2.47	30.75	4.8
12.96	26.65	1.16	27.55	2.46	30.76	4.81
12.97	26.65	1.16	27.56	2.47	30.75	4.8
12.98	26.65	1.16	27.55	2.46	30.76	4.81
12.99	26.67	1.18	27.56	2.47	30.76	4.81
13	26.67	1.18	27.56	2.47	30.76	4.81
13	26.67	1.18	27.56	2.47	30.75	4.8
13.01	26.67	1.18	27.56	2.47	30.76	4.81
13.02	26.67	1.18	27.55	2.46	30.76	4.81
13.03	26.67	1.18	27.55	2.46	30.76	4.81
13.04	26.67	1.18	27.56	2.47	30.75	4.8
13.05	26.67	1.18	27.55	2.46	30.74	4.79
13.05	26.67	1.18	27.54	2.45	30.75	4.8
13.06	26.67	1.18	27.54	2.45	30.75	4.8
13.07	26.67	1.18	27.53	2.44	30.76	4.81
13.08	26.67	1.18	27.55	2.46	30.76	4.81
13.09	26.67	1.18	27.56	2.47	30.78	4.83
13.1	26.67	1.18	27.55	2.46	30.76	4.81
13.1	26.67	1.18	27.55	2.46	30.75	4.8
13.11	26.68	1.19	27.56	2.47	30.75	4.8
13.12	26.68	1.19	27.56	2.47	30.75	4.8
13.13	26.68	1.19	27.54	2.45	30.76	4.81
13.14	26.68	1.19	27.55	2.46	30.75	4.8
13.15	26.68	1.19	27.55	2.46	30.75	4.8
13.15	26.68	1.19	27.54	2.45	30.74	4.79
13.16	26.68	1.19	27.53	2.44	30.74	4.79
13.17	26.68	1.19	27.54	2.45	30.74	4.79
13.18	26.68	1.19	27.55	2.46	30.75	4.8
13.19	26.68	1.19	27.54	2.45	30.75	4.8
13.2	26.68	1.19	27.55	2.46	30.75	4.8
13.2	26.68	1.19	27.54	2.45	30.77	4.82
13.21	26.68	1.19	27.55	2.46	30.77	4.82
13.22	26.68	1.19	27.55	2.46	30.76	4.81
13.23	26.68	1.19	27.55	2.46	30.77	4.82
13.24	26.68	1.19	27.55	2.46	30.76	4.81
13.25	26.68	1.19	27.54	2.45	30.77	4.82
13.25	26.68	1.19	27.54	2.45	30.76	4.81
13.26	26.68	1.19	27.56	2.47	30.76	4.81
13.27	26.68	1.19	27.56	2.47	30.76	4.81
13.28	26.68	1.19	27.55	2.46	30.76	4.81
13.29	26.68	1.19	27.56	2.47	30.76	4.81
13.3	26.68	1.19	27.55	2.46	30.75	4.8
13.31	26.68	1.19	27.56	2.47	30.75	4.8
13.31	26.68	1.19	27.56	2.47	30.74	4.79
13.32	26.68	1.19	27.55	2.46	30.75	4.8
13.33	26.68	1.19	27.56	2.47	30.73	4.78
13.34	26.68	1.19	27.55	2.46	30.73	4.78
13.35	26.68	1.19	27.55	2.46	30.73	4.78
13.36	26.68	1.19	27.56	2.47	30.72	4.77
13.36	26.68	1.19	27.55	2.46	30.72	4.77
13.37	26.68	1.19	27.56	2.47	30.71	4.76
13.38	26.68	1.19	27.55	2.46	30.72	4.77
13.39	26.68	1.19	27.55	2.46	30.72	4.77
13.4	26.68	1.19	27.56	2.47	30.73	4.78
13.41	26.68	1.19	27.55	2.46	30.75	4.8
13.41	26.68	1.19	27.55	2.46	30.75	4.8
13.42	26.68	1.19	27.55	2.46	30.76	4.81
13.43	26.68	1.19	27.55	2.46	30.75	4.8
13.44	26.68	1.19	27.55	2.46	30.75	4.8
13.45	26.68	1.19	27.55	2.46	30.75	4.8
13.46	26.68	1.19	27.55	2.46	30.75	4.8
13.46	26.68	1.19	27.55	2.46	30.74	4.79
13.47	26.68	1.19	27.54	2.45	30.75	4.8
13.48	26.68	1.19	27.54	2.45	30.74	4.79
13.49	26.68	1.19	27.54	2.45	30.74	4.79
13.5	26.68	1.19	27.54	2.45	30.76	4.81
13.51	26.68	1.19	27.55	2.46	30.75	4.8
13.51	26.68	1.19	27.54	2.45	30.74	4.79
13.52	26.68	1.19	27.54	2.45	30.73	4.78
13.53	26.68	1.19	27.54	2.45	30.74	4.79
13.54	26.68	1.19	27.55	2.46	30.72	4.77
13.55	26.68	1.19	27.55	2.46	30.73	4.78
13.56	26.68	1.19	27.54	2.45	30.73	4.78
13.56	26.68	1.19	27.55	2.46	30.74	4.79
13.57	26.68	1.19	27.55	2.46	30.73	4.78
13.58	26.68	1.19	27.55	2.46	30.72	4.77
13.59	26.68	1.19	27.55	2.46	30.72	4.77
13.6	26.68	1.19	27.54	2.45	30.72	4.77
13.61	26.68	1.19	27.54	2.45	30.73	4.78
13.61	26.68	1.19	27.53	2.44	30.74	4.79
13.62	26.68	1.19	27.54	2.45	30.73	4.78
13.63	26.68	1.19	27.54	2.45	30.72	4.77
13.64	26.68	1.19	27.53	2.44	30.72	4.77
13.65	26.68	1.19	27.54	2.45	30.71	4.76
13.66	26.68	1.19	27.54	2.45	30.7	4.75
13.66	26.68	1.19	27.53	2.44	30.71	4.76
13.67	26.68	1.19	27.53	2.44	30.7	4.75
13.68	26.68	1.19	27.53	2.44	30.7	4.75
13.69	26.68	1.19	27.52	2.43	30.69	4.74
13.7	26.68	1.19	27.52	2.43	30.68	4.73
13.71	26.68	1.19	27.52	2.43	30.68	4.73
13.71	26.68	1.19	27.52	2.43	30.68	4.73
13.72	26.68	1.19	27.52	2.43	30.68	4.73
13.73	26.68	1.19	27.52	2.43	30.67	4.72
13.74	26.68	1.19	27.52	2.43	30.69	4.74
13.75	26.68	1.19	27.52	2.43	30.7	4.75
13.76	26.68	1.19	27.52	2.43	30.7	4.75
13.76	26.68	1.19	27.51	2.42	30.7	4.75
13.77	26.67	1.18	27.52	2.43	30.7	4.75
13.78	26.67	1.18	27.52	2.43	30.7	4.75
13.79	26.67	1.18	27.52	2.43	30.71	4.76
13.8	26.67	1.18	27.53	2.44	30.71	4.76
13.81	26.67	1.18	27.53	2.44	30.71	4.76
13.81	26.67	1.18	27.54	2.45	30.72	4.77
13.82	26.67	1.18	27.53	2.44	30.71	4.76
13.83	26.67	1.18	27.53	2.44	30.7	4.75
13.84	26.67	1.18	27.53	2.44	30.71	4.76
13.85	26.68	1.19	27.52	2.43	30.72	4.77
13.86	26.68	1.19	27.52	2.43	30.73	4.78
13.86	26.68	1.19	27.52	2.43	30.71	4.76
13.87	26.68	1.19	27.52	2.43	30.7	4.75
13.88	26.68	1.19	27.52	2.43	30.71	4.76
13.89	26.68	1.19	27.53	2.44	30.7	4.75
13.9	26.68	1.19	27.52	2.43	30.68	4.73
13.91	26.68	1.19	27.53	2.44	30.67	4.72
13.91	26.68	1.19	27.53	2.44	30.68	4.73
13.92	26.68	1.19	27.53	2.44	30.68	4.73
13.93	26.68	1.19	27.6	2.51	30.67	4.72
13.94	26.68	1.19	27.61	2.52	30.68	4.73
13.95	26.68	1.19	27.6	2.51	30.68	4.73
13.96	26.68	1.19	27.59	2.5	30.67	4.72
13.96	26.68	1.19	27.59	2.5	30.69	4.74
13.97	26.68	1.19	27.59	2.5	30.68	4.73
13.98	26.68	1.19	27.59	2.5	30.69	4.74
13.99	26.69	1.2	27.59	2.5	30.67	4.72
14	26.69	1.2	27.6	2.51	30.69	4.74
14.01	26.69	1.2	27.6	2.51	30.69	4.74
14.01	26.69	1.2	27.6	2.51	30.69	4.74
14.02	26.69	1.2	27.61	2.52	30.69	4.74
14.03	26.69	1.2	27.6	2.51	30.68	4.73
14.04	26.69	1.2	27.6	2.51	30.69	4.74
14.05	26.69	1.2	27.6	2.51	30.68	4.73
14.06	26.69	1.2	27.6	2.51	30.7	4.75
14.06	26.69	1.2	27.59	2.5	30.69	4.74
14.07	26.69	1.2	27.59	2.5	30.69	4.74
14.08	26.69	1.2	27.6	2.51	30.68	4.73
14.09	26.69	1.2	27.6	2.51	30.69	4.74
14.1	26.69	1.2	27.6	2.51	30.68	4.73
14.11	26.69	1.2	27.6	2.51	30.69	4.74
14.11	26.69	1.2	27.6	2.51	30.69	4.74
14.12	26.69	1.2	27.6	2.51	30.69	4.74
14.13	26.69	1.2	27.59	2.5	30.68	4.73
14.14	26.69	1.2	27.59	2.5	30.69	4.74
14.15	26.69	1.2	27.59	2.5	30.7	4.75
14.16	26.7	1.21	27.58	2.49	30.7	4.75
14.16	26.7	1.21	27.58	2.49	30.7	4.75
14.17	26.7	1.21	27.58	2.49	30.71	4.76
14.18	26.7	1.21	27.58	2.49	30.7	4.75
14.19	26.7	1.21	27.58	2.49	30.69	4.74
14.2	26.7	1.21	27.58	2.49	30.69	4.74
14.21	26.7	1.21	27.57	2.48	30.68	4.73
14.22	26.7	1.21	27.58	2.49	30.69	4.74
14.22	26.7	1.21	27.58	2.49	30.69	4.74
14.23	26.7	1.21	27.57	2.48	30.68	4.73
14.24	26.7	1.21	27.57	2.48	30.69	4.74
14.25	26.7	1.21	27.57	2.48	30.69	4.74
14.26	26.7	1.21	27.57	2.48	30.68	4.73
14.27	26.7	1.21	27.56	2.47	30.68	4.73
14.27	26.71	1.22	27.57	2.48	30.69	4.74
14.28	26.71	1.22	27.57	2.48	30.69	4.74
14.29	26.71	1.22	27.57	2.48	30.69	4.74
14.3	26.72	1.23	27.58	2.49	30.69	4.74
14.31	26.72	1.23	27.58	2.49	30.69	4.74
14.32	26.75	1.26	27.57	2.48	30.68	4.73
14.32	26.76	1.27	27.57	2.48	30.67	4.72
14.33	26.76	1.27	27.56	2.47	30.68	4.73
14.34	26.75	1.26	27.56	2.47	30.68	4.73
14.35	26.75	1.26	27.56	2.47	30.67	4.72
14.36	26.76	1.27	27.56	2.47	30.67	4.72
14.37	26.76	1.27	27.57	2.48	30.66	4.71
14.37	26.76	1.27	27.57	2.48	30.66	4.71
14.38	26.76	1.27	27.57	2.48	30.65	4.7
14.39	26.76	1.27	27.56	2.47	30.65	4.7
14.4	26.77	1.28	27.57	2.48	30.66	4.71
14.41	26.76	1.27	27.57	2.48	30.66	4.71
14.42	26.76	1.27	27.56	2.47	30.65	4.7
14.42	26.77	1.28	27.55	2.46	30.67	4.72
14.43	26.77	1.28	27.55	2.46	30.67	4.72
14.44	26.78	1.29	27.55	2.46	30.68	4.73
14.45	26.77	1.28	27.54	2.45	30.67	4.72
14.46	26.77	1.28	27.56	2.47	30.68	4.73
14.47	26.77	1.28	27.56	2.47	30.67	4.72
14.47	26.77	1.28	27.56	2.47	30.67	4.72
14.48	26.77	1.28	27.57	2.48	30.67	4.72
14.49	26.77	1.28	27.57	2.48	30.67	4.72
14.5	26.77	1.28	27.58	2.49	30.66	4.71
14.51	26.77	1.28	27.58	2.49	30.65	4.7
14.52	26.78	1.29	27.58	2.49	30.65	4.7
14.52	26.78	1.29	27.57	2.48	30.64	4.69
14.53	26.78	1.29	27.57	2.48	30.64	4.69
14.54	26.78	1.29	27.57	2.48	30.65	4.7
14.55	26.78	1.29	27.57	2.48	30.65	4.7
14.56	26.78	1.29	27.57	2.48	30.65	4.7
14.57	26.78	1.29	27.58	2.49	30.65	4.7
14.57	26.78	1.29	27.57	2.48	30.65	4.7
14.58	26.78	1.29	27.57	2.48	30.64	4.69
14.59	26.78	1.29	27.57	2.48	30.65	4.7
14.6	26.78	1.29	27.56	2.47	30.65	4.7
14.61	26.79	1.3	27.56	2.47	30.65	4.7
14.62	26.78	1.29	27.56	2.47	30.65	4.7
14.62	26.78	1.29	27.56	2.47	30.64	4.69
14.63	26.78	1.29	27.56	2.47	30.66	4.71
14.64	26.78	1.29	27.57	2.48	30.65	4.7
14.65	26.78	1.29	27.57	2.48	30.65	4.7
14.66	26.78	1.29	27.56	2.47	30.66	4.71
14.67	26.78	1.29	27.56	2.47	30.66	4.71
14.67	26.78	1.29	27.55	2.46	30.67	4.72
14.68	26.81	1.32	27.55	2.46	30.66	4.71
14.69	26.81	1.32	27.55	2.46	30.66	4.71
14.7	26.81	1.32	27.54	2.45	30.65	4.7
14.71	26.82	1.33	27.54	2.45	30.66	4.71
14.72	26.82	1.33	27.54	2.45	30.66	4.71
14.72	26.81	1.32	27.53	2.44	30.65	4.7
14.73	26.81	1.32	27.55	2.46	30.65	4.7
14.74	26.82	1.33	27.54	2.45	30.64	4.69
14.75	26.82	1.33	27.53	2.44	30.64	4.69
14.76	26.82	1.33	27.53	2.44	30.63	4.68
14.77	26.82	1.33	27.52	2.43	30.63	4.68
14.77	26.81	1.32	27.52	2.43	30.64	4.69
14.78	26.81	1.32	27.52	2.43	30.64	4.69
14.79	26.82	1.33	27.52	2.43	30.64	4.69
14.8	26.82	1.33	27.52	2.43	30.63	4.68
14.81	26.82	1.33	27.52	2.43	30.64	4.69
14.82	26.83	1.34	27.52	2.43	30.64	4.69
14.82	26.82	1.33	27.53	2.44	30.65	4.7
14.83	26.82	1.33	27.53	2.44	30.65	4.7
14.84	26.82	1.33	27.54	2.45	30.65	4.7
14.85	26.82	1.33	27.53	2.44	30.65	4.7
14.86	26.82	1.33	27.52	2.43	30.67	4.72
14.87	26.81	1.32	27.53	2.44	30.67	4.72
14.87	26.82	1.33	27.53	2.44	30.67	4.72
14.88	26.81	1.32	27.53	2.44	30.66	4.71
14.89	26.82	1.33	27.53	2.44	30.65	4.7
14.9	26.82	1.33	27.53	2.44	30.63	4.68
14.91	26.82	1.33	27.53	2.44	30.64	4.69
14.92	26.82	1.33	27.54	2.45	30.64	4.69
14.93	26.82	1.33	27.53	2.44	30.62	4.67
14.93	26.83	1.34	27.53	2.44	30.64	4.69
14.94	26.81	1.32	27.53	2.44	30.63	4.68
14.95	26.82	1.33	27.52	2.43	30.63	4.68
14.96	26.82	1.33	27.53	2.44	30.64	4.69
14.97	26.82	1.33	27.52	2.43	30.64	4.69
14.97	26.82	1.33	27.52	2.43	30.64	4.69
14.98	26.83	1.34	27.52	2.43	30.64	4.69
14.99	26.82	1.33	27.52	2.43	30.63	4.68
15	26.83	1.34	27.52	2.43	30.62	4.67
15.01	26.82	1.33	27.53	2.44	30.63	4.68
15.02	26.82	1.33	27.52	2.43	30.62	4.67
15.03	26.81	1.32	27.52	2.43	30.61	4.66
15.03	26.81	1.32	27.53	2.44	30.61	4.66
